# Supplementary material for: Structure and function of cancer-related developmentally regulated GTP-binding protein 1 (DRG1) is conserved between sponges and humans
Source: Sci Rep. 2022 Jul 5;12:11379. doi: 10.1038/s41598-022-15242-2 (PMC9256742; doi:10.1038/s41598-022-15242-2)
Supplement: Supplementary file 2 — Supplementary Information 2. [file 41598_2022_15242_MOESM2_ESM.xlsx]

## Sheet: Sheet1
Supplementary Table 2. Accession numbers and amino acid sequences of DRG proteins from selected species.
Superkingdom/Kingdom	Phlyum/Class	Species	Name	DRG subfamily	Acession No.	Sequence
Archaea	Euryarchaeota	Halobacterium salinarum NRC-1	HsalDRG	unknown	AAG19503.1	MGLEEDIESLEEEIANTPYNKSTEAHIGRLKAKLAEQKEKLEAQQSGSGGGGGYAVEQHGDATVALVGFPSVGKSSLINAMTNADSEVGAYEFTTLNVNPGMLEYRGANIQLLDVPGLIEGAAGGRGGGKEILSVIRGADLVIFVLSAFEIEQYDRLAEELYNVNIRVDAEPPSVTVRRKGKDGIDVNTSGELELDSDTVKGILRERGFINANVTIRGNPSVDRLIDGVMDNRVYMPSLVTVNKVDLIEPSYAGTMKDALRDHGVSPDDAIFISAAEEKGLDVLKERMWRALGLIRIYMDKPGRGVDREEPLIIRRGETVDDAVQKLGGTLDERFRFARVTGPSAQHDDQQVGRDHVLEDEDVLRVVARR
Archaea	Euryarchaeota	Methanocaldococcus jannaschii DSM 2661	MjaDRG	unknown	AAB99336.1	MLFLLSLKRIFIFRNHKFNIVGDVMGIEEEIRRIEEELKKTPYNKATQKHIGRLKAKLAKLREQAQSRGGGGGGKGYAVKKSGDATAAFVGFPSVGKSTLLNKLTNAKSEVGAYAFTTLTIVPGILEYKGAKIQLLDAPGIIVGASSGKGRGTEVLSAVRSADLILLTVDIYTLDHLPVLEKELYNVGIRLDQTPPDVKIKVKERGGINVSSTVPLTHIDEDTIEAILNEYRIHNADVVIREDITLEQFIDVVAGNRVYIPSLVVVNKIDLADEEYLKYIKQKLEEFGKDYILVSGNKGINLDLLKEKIYEKLGFIKIYLKPQGKKPDFDEPLIMRRGATVKDVCEKLHKDFVRNFRYAQVWGKSAKHPGQRVGLDHKLEDGDILTIVIKR
Archaea	Euryarchaeota	Methanothermobacter thermautotrophicus str. Delta H	MthDRG	unknown	AAB86094.1	MITLIFPGFNNVHVSGMDIEEKIRKIEEEIQKTPYNKATAHHIGKLKAKISRLKEEALQRKTSSGKGRGFHIKKSGDSTVVLIGFPSVGKSTLLNELTSAESKVGDYQFTTLEIVPGVMEYRGAQIQIFDIPGIITGASRGRGRGREILSVARSADLIVIVLDVFNTDHMDIILRELRDVGIRPNETPPDVIVKRRKLGGVKLSATVELTHLDEKIIRSVLNEYGIHNADVLIRDDITVDQFIDVMEANRAYIPAITVINKIDLVDESYLEGLREKFPEALFISADRDINIDELREEIFNRLGLIRIYLKPQGKKADYDEPLIIREGSTVGDVCQKLHRDFVRKFRHARVWGSSVKFDGQKVGLEHVLNDEDVLRIIIKK
Archaea	Euryarchaeota	Thermoplasma acidophilum	TacDRG	unknown	AAC44620.1	MPTIEERIKEIEDEIKRTQYNKATEHHIGLLKAKIAKLQMEASASHGGSHSGFAVPKSGDATVALVGFPNVGKSSLLNRLTNSESEIGDYAFTTLQPIPGILEYKGAEIQILDLPGIIENASYGSARGREILSAVRAADLIVIVTDVQAGGIDKILTELYNAGIVVNRKRRNVEIRKTTSGGIRLHRPKNVDIDEDYIKEIMKEFKLVNADVYIRENVSVEDIIETLQGRYVYIPSIVAVNKIDMNPSFDTSQVSQYGEVFRVSAKTGYGIEELKEGIFRSLNLIRIYLRNKAGVVDFQKPLIVREGTTVREVCRKINRSMIDSFRYAIVSGKNRPIGEHRVGIDYPLMDEDIVTIISRY
Eukaryota/Metazoa	Chordata	Homo sapiens	HsaDRG1	DRG1	AAH20803.1	MSSTLAKIAEIEAEMARTQKNKATAHHLGLLKARLAKLRRELITPKGGGGGGPGEGFDVAKTGDARIGFVGFPSVGKSTLLSNLAGVYSEAAAYEFTTLTTVPGVIRYKGAKIQLLDLPGIIEGAKDGKGRGRQVIAVARTCNLILIVLDVLKPLGHKKIIENELEGFGIRLNSKPPNIGFKKKDKGGINLTATCPQSELDAETVKSILAEYKIHNADVTLRSDATADDLIDVVEGNRVYIPCIYVLNKIDQISIEELDIIYKVPHCVPISAHHRWNFDDLLEKIWDYLKLVRIYTKPKGQLPDYTSPVVLPYSRTTVEDFCMKIHKNLIKEFKYALVWGLSVKHNPQKVGKDHTLEDEDVIQIVKK
Eukaryota/Metazoa	Chordata	Macaca mulatta	MmulDRG1	DRG1	NP_001253866.1	MSSTLAKIAEIEAEMARTQKNKATAHHLGLLKARLAKLRRELITPKGGGGGGPGEGFDVAKTGDARIGFVGFPSVGKSTLLSNLAGVYSEVAAYEFTTLTTVPGVIRYKGAKIQLLDLPGIIEGAKDGKGRGRQVIAVARTCNLILIVLDVLKPLGHKKIIENELEGFGIRLNSKPPNIGFKKKDKGGINLTATCPQSELDAETVKSILAEYKIHNADVTLRSDATADDLIDVVEGNRVYIPCIYVLNKIDQISIEELDIIYKVPHCVPISAHHRWNFDDLLEKIWDYLKLVRIYTKPKGQLPDYTSPVVLPYSRTTVEDFCMKIHKNLIKEFKYALVWGLSVKHNPQKVGKDHTLEDEDVIQIVKK
Eukaryota/Metazoa	Chordata	Mus musculus	MmusDRG1	DRG1	AAH39649.1	MSGTLAKIAEIEAEMARTQKNKATAHHLGLLKARLAKLRRELITPKGGGGGGPGEGFDVAKTGDARIGFVGFPSVGKSTLLSNLAGVYSEVAAYEFTTLTTVPGVIRYKGAKIQLLDLPGIIEGAKDGKGRGRQVIAVARTCNLILIVLDVLKPLGHKKIIENELEGFGIRLNSKPPNIGFKKKDKGGINLTATCPQSELDVETVKSILAEYKIHNADVTLRSDATADDLIDVVEGNRVYIPCIYVLNKIDQISIEELDIIYKVPHCVPISAHHRWNFDDLLEKIWDYLKLVRIYTKPKGQLPDYTSPVVLPYSRTTVEDFCMKIHKNLIKEFKYALVWGLSVKHNPQKVGKDHTLEDEDVIQIVKK
Eukaryota/Metazoa	Chordata	Calypte anna	CanDRG1	DRG1	XP_030316543.1	MSSTLAKIAEIEAEMARTQKNKATAHHLGLLKARLAKLRRELITPKGGGGGGPGEGFDVAKTGDARIGFVGFPSVGKSTLLSNLAGVYSEVAAYEFTTLTTVPGVIRYKGAKIQLLDLPGIIEGAKDGKGRGRQVIAVARTCNLILIVLDVLKPLGHKKIIENELEGFGIRLNSKPPNIGFKKKDKGGINLTATCPQSELDTETVKSILAEYKIHNADVTLRSDATADDLIDVVEGNRVYIPCIYVLNKIDQISIEELDIIYKVPHCVPISAHHRWNFDDLLEKIWDYLKLVRIYTKPKGQLPDYSSPVVLPYCKTTVEDFCMKIHKNLIKDFKYALVWGSSVKHNPQKVGKDHTLEDEDVIQIVKK
Eukaryota/Metazoa	Chordata	Gallus gallus	GgaDRG1	DRG1	NP_001027533.1	MSGTLAKIAEIEAEMARTQKNKATAHHLGLLKARLAKLRRELITPKGGGGGGPGEGFDVAKTGDARIGFVGFPSVGKSTLLSNLAGVYSEVAAYEFTTLTTVPGVIRYKGAKIQLLDLPGIIEGAKDGKGRGRQVIAVARTCNLILIVLDVLKPLGHKKIIENELEGFGIRLNSKPPNIGFKKKDKGGINLTATCPQSELDAETVKSILAEYKIHNADVTLRSDATADDLIDVVEGNRVYIPCIYVLNKIDQISIEELDIIYKVPHCVPISAHHRWNFDDLLEKIWDYLKLVRIYTKPKGQLPDYTSPVVLPYCKTTVEDFCMKIHKNLIKDFKYALVWGSSVKHNPQKVGKDHTLEDEDVIQIVKK
Eukaryota/Metazoa	Chordata	Chelonoidis abingdonii	CabDRG1	DRG1	XP_032629612.1	MSGTLAKIAEIEAEMARTQKNKATAHHLGLLKARLAKLRRELITPKGGGGGGPGEGFDVAKTGDARIGFVGFPSVGKSTLLSNLAGVYSEVAAYEFTTLTTVPGVIRYKGAKIQLLDLPGIIEGAKDGKGRGRQVIAVARTCNLILIVLDVLKPLGHKKIIENELEGFGIRLNSKPPNIGYKKKDKGGINLTATCPQSELDAETVKSILAEYKIHNADVTLRSDATADDLIDVVEGNRVYIPCIYVLNKIDQISIEELDIIYRVPHCVPISAHHRWNFDDLLERIWDYLRLVRIYTKPKGQLPDYTSPVVLPDSRTTVEDFCMKIHKNLIKEFKYALVWGSSVKHNPQKVGKDHTLEDEDVIQIVKK
Eukaryota/Metazoa	Chordata	Chrysemys picta bellii	CpiDRG1	DRG1	XP_005288701.1	MSGTLAKIAEIEAEMARTQKNKATAHHLGLLKARLAKLRRELITPKGGGGGGPGEGFDVAKTGDARIGFVGFPSVGKSTLLSNLAGVYSEVAAYEFTTLTTVPGVIRYKGAKIQLLDLPGIIEGAKDGKGRGRQVIAVARTCNLILIVLDVLKPLGHKKIIENELEGFGIRLNSKPPNIGYKKKDKGGINLTATCPQSELDAETVKSILAEYKIHNADVTLRSDATADDLIDVVEGNRVYIPCIYVLNKIDQISIEELDIIYKVPHCVPISAHHRWNFDDLLERIWDYLRLVRIYTKPKGQLPDYTSPVVLPDSRTTVEDFCMKIHKNLIKEFKYALVWGSSVKHNPQKVGKDHTLEDEDVIQIVKK
Eukaryota/Metazoa	Chordata	Xenopus laevis	XlaDRG1	DRG1	NP_001084013.1	MSGTLARIAEIEAEMARTQKNKATAYHLGLLKARLAKLRRELITPKGGGGGGPGEGFDVAKTGDARIGFVGFPSVGKSTLLSNLAGVYSEVAAYEFTTLTTVPGVVRYKGAKIQLLDLPGIIEGAKDGKGRGRQVIAVARTCNLILIVLDVLKPLGHKKIIENELEGFGIRLNKQPPNIGFKKKDKGGINLTATCAQSELDNDTVKSILAEYKIHNADITLRSDATADDLIDVVEGNRVYIPCIYVLNKIDQISIEELDIIYKVPHCVPISAHHRWNFDDLLEKIWDYLQLVRIYTKPKGQLPDYTSPVVLPCSHTAAEDFCTKIHKNLIKEFKYALVWGSSVKHNPQKVGKDHVLEDEDVIQIVKK
Eukaryota/Metazoa	Chordata	Xenopus tropicalis	XtrDRG1	DRG1	NP_001016294.1	MSGTLAKIAEIESEMARTQKNKATAHHLGLLKARLAKLRRELITPKGGGGGGPGEGFDVAKTGDARIGFVGFPSVGKSTLLSNLAGVYSEVAAYEFTTLTTVPGVVRYKGAKIQLLDLPGIIEGAKDGKGRGRQVIAVARTCNLILIVLDVLKPLGHKKIIENELEGFGIRLNKQPPNIGFKKKDKGGINLTATCAQSELDNDTVKSILAEYKIHNADITLRSDATADDLIDVVEGNRVYIPCIYVLNKIDQISVEELDIIYKVPHCVPISAHHRWNFDDLLEKIWDYLQLVRIYTKPKGQLPDYTSPVVLPFSRTAAEDFCTKIHKNLIKEFKYALVWGSSVKHNPQKVGKDHVLEDEDVIQIVKK
Eukaryota/Metazoa	Chordata	Danio rerio	DreDRG1	DRG1	NP_956332.1	MSLLAKIAEIENEMARTQKNKATAHHLGLLKARLAKLRRELITPKGGSGGGTGEGFDVAKTGDARIGFVGFPSVGKSTLLSNLAGVYSEVAAYEFTTLTTVPGVIRYKGAKIQLLDLPGIIEGAKDGKGRGRQVIAVARTCNLILIVLDVLKPLGHKKLIEHELEGFGIRLNKQPPNIGFKKKDKGGINFTATCAQSELDGDTVKSILSEYKIHNADITLRSDATADDLIDVVEGNRVYIPCIYVLNKIDQISIEELDVIYKIPHCVPISAHHRWNFDDLLEKIWDYLQLVRIYTKPKGQLPDYTAPVVLPDGRTAVEDFCLKIHKNLIKEFKYALVWGSSVKHNPQKVGKDHVMEDEDVIQLVKK
Eukaryota/Metazoa	Chordata	Sander lucioperca	SluDRG1	DRG1	XP_031133924.1	MSILAKIAEIENEMARTQRNKATAHHLGLLKARLAKLRRELITPKGGSAGATGEGFDVAKTGDARIGFVGFPSVGKSTLLSNLAGVYSEVAAYEFTTLTTVPGVIRYKGAKIQLLDLPGIIEGAKDGKGRGRQVIAVARTCNLILIVLDVLKPLGHKKLIEHELEGFGIRLNKQPPNIGFKRKDKGGINFTATCAQSELDGDTVKSILAEYKIHNADITLRSDSTADDLIDVVEGNRVYIPCIYVLNKIDQISIEELDIIYKVPHCVPISAHHRWNFDDLLEKMWDYLRLVRIYTKPKGQLPDYTSPVVLPDGRTAVEDFCLKIHKNLIKELKYALVWGASVKHNPQKVGKDHVMNDEDVIQLVKK
Eukaryota/Metazoa	Chordata	Petromyzon marinus	PmarDRG1	DRG1	XP_032800423.1	MSILQKISEIEGEMARTQKNKATAHHLGLLKARLAKLRRELITPKGGGAATGEGFDVAKTGDARIGFVGFPSVGKSTLLSNLAGVYSEVAAYEFTTLTTVPGVIKYKGGEVQLLDLPGIIEGAKDGKGRGRQVIAVARTCSLIFIVLDVLKPLIHKQLIEHELEGFGLRLNAVPPSIGFRRKDKGGINLTTTCAQSELDQETVRSILSEYKIHNADITLRCDATADDLIDIVEGNRVYLPCIYILNKIDQISVEELDIIYRIPHCVPISAHHRWNLDDLLERMWDALRLVRIYTKPKGQLPDYASPVVLQAGRTSVEDFCNKIHKNLMKEFKYAQVWGSSVKYNPQKVGKEHVLNDEDVIQIVKK
Eukaryota/Metazoa	Chordata	Branchiostoma belcheri	BbeDRG1	DRG1	XP_019620702.1	MGVLEKIAEIESEMARTQKNKATSAHLGLLKARLAKLRRELIDPKGGGGGKAGEGFDVAKTGDARIGFVGFPSVGKSTLLSNLAGVYSEVAAYEFTTLTTVPGVIKYKGAKVQLLDLPGIIEGAKDGKGRGKQVIAVARTCSLIFIVLDVLKPLGHKRLIEHELEGFGIRLNKEPPNIHFRKKDKGGINFQPAVPQSELDGDLVKQILAEYKIHNADILVRYDASADDLIDVIEGNRVYIPCIFLLNKIDQISIEELDIIYKIPHCVPISAHHKWNFDDLLEKMWEYLDLVRIYTKPKGQLPDYEAPVVLDHRHSSIEDFCNKLHKSLIKEFKYALVWGSSVKHQPQKVGKEHVLQDEDVVQIVKRV
Eukaryota/Metazoa	Chordata	Styela clava	SclDRG1	DRG1	XP_039267249.1	MSILQKIADIESEMARTQKNKATAGHLGLLKAKLAKLRRELITPKGGSGGGTGEGFDVAKTGDARIGFVGFPSVGKSTLLSNLAGVYSEVGSYEFTTLTTVPGVVRYKGAKIQLLDLPGIIEGAKDGKGRGKQVIAVARTCSLIFIVLDVLKPLGDKRLIEHELEGFGIRLNKRPPNMHFRKKDKGGVNLQCLVPQSELDGPLVKSILSEYKIHNADIILREDASSDDLIDMVEGNRVYVPCIYLLNKIDQISIEELDIIYKVPHCIPISAHHKWNFDDLLEMMWSYLHLVRVYTKPKGQLPDYETPIVLSSNACAIEDLCVKIHKTLVKEFKYALVWGSSVKHNPQKVGKEHVLNDEDVVQILKKV
Eukaryota/Metazoa	Hemichordata	Saccoglossus kowalevskii	SkoDRG1	DRG1	XP_002735973.1	MGILEKISEIEAEMARTQKNKATSGHLGLLKARLAKLRRELMTPKGGGGGTGEGFDVAKTGDARVGFVGFPSVGKSTLLSNLAGVYSEVAAYEFTTLTTVPGVIRYKGAKIQLLDLPGIIEGAKDGKGRGRQVIAVARTCSLILIVLDVLKPLHHKKIIERELEGFGIRLNKKPPNISFRKKEKGGVNLTATCAQSQLDLDTVKTILSEYKIHNADITLRSDSSADDLIDVIEGNRAYIPCIFVLNKIDQISIVELDVIYKIPHCVPISAHHKWNFDDLLEKMWEYLSLVRIYTKPKGQLPDYEAPVVLKCGQSSVEDFCTNLHKAIMKEFKYALVWGSSVKHTPQKVGKEHLLDDEDVIQIVKK
Eukaryota/Metazoa	Echinodermata	Strongylocentrotus purpuratus	SpurDRG1	DRG1	XP_030848115.1	MGILERISEIEAEMARTQKNKATSGHLGMLKAKLAKLRRELITPKGGGGGGAGEGFDVAKTGDARIGFVGFPSVGKSTLLSNLAGVYSEVAAYEFTTLTTVPGVIRYKGAKIQLLDLPGIIEGAKDGKGRGRQVIAVARTCSLILIVLDVLKPLKHKKLIEHELEGFGIRLNKKPPNIGYKRKDKGGINLTSTCIQSVLDLDTVKTVLSEYKIHNADITLRSDCIVDDLIDVIEGNRVYVPCIYVLNKIDQISIEELDVIYKIPHCVPISAHHKWNFDDLLEKIWDYLSLIRIYTKPKGQLPDYESPVVLKSDICNVEDFCNNLHKSILKELKYALVWGSSVKHTPQKVGREHTLKDEDVIQIVKKV
Eukaryota/Metazoa	Echinodermata	Anneissia japonica	AjaDRG1	DRG1	XP_033126636.1	MGILEKIAEIEAEMARTQRNKATSSHLGLLKARLAKLRRELITPKGGSGPAGEGFDVAKTGDARIGFVGFPSVGKSTLLSNLAGVYSEVAAYEFTTLTTVPGVIRYKGAKIQLLDLPGIIEGAKDGKGRGRQVIAVARTCSLILIVLDVLKPLKHKKLIEHELEGFGIRLNKKPPNISYRRKDKGGINLTATCAQSQLDLDTVKTILSEYRIHNADITLRHDASTDELIDVIEGNRAYIPCIYVLNKIDQISIEELDVIYKIPHCVPISAHHKWNFDDLLEKIWQYLDLVRIYTKPKGQLPDYEAPVVLKTDQSSVEDFCNNLHKSILRELKYALVWGSSVKHNPQKVGKEHELNDEDVIQIVKRI
Eukaryota/Metazoa	Arthropoda	Drosophila mojavensis	DmoDRG1	DRG1	XP_002006288.1	MSTILEKIAAIESEMARTQKNKATSAHLGLLKAKLAKLRRELISPKGGGGGTGEAGFEVAKTGDARVGFVGFPSVGKSTLLSNLAGVYSEVAAYEFTTLTTVPGCIKYKGAKIQLLDLPGIIEGAKDGKGRGRQVIAVARTCNLIFMVLDCLKPLGHKKLLEHELEGFGIRLNKKPPNIYYKRKDKGGINLNCMVPQSELDADLVKTILSEYKIHNADITLRYDATSDDLIDVIEGNRIYIPCIYLLNKIDQISIEELDVIYKIPHCVPISAHHHWNFDDLLELMWEYLKLVRIYTKPKGQLPDYNSPVVLHNERTSIEDFCNKLHRSIAKEFKYALVWGSSVKHQPQKVGIEHVLNDEDVVQIVKKV
Eukaryota/Metazoa	Nematoda	Trichinella pseudospiralis	TpsDRG1	DRG1	KRY76865.1	MSILQKIAEIEAEMARTQRNKATMGHLGLLKARLAKLRRELLTPKGGGGGGGEGFDVAKTGDARIGFVGFPSVGKSTLLTNLAGVYSEVAEYEFTTLTTVPGVIRYKGAKIQLLDLPGIIEGAKDGKGRGRQVIAVARTCNLILIVLDMLKPLQHKRIIEKELEGFGIRLNKQPPNIGFKKKDKGGINLTALVPQSELDLENVKTILSEYRIHNADVILRYDATAEDLIDIVEGNRVYIPCIYVLNKIDQITIEELDIVYKIPHCVPLSAHHKWNFDDLLEKIWDYLSLIRIYTKPKGQLPDYTSPIVLPAGNPTVEDLCCKIHKSLLKEFKYALVWGSSVKHNPQRCGKDHVLNDEDVVQIVKKV
Eukaryota/Metazoa	Mollusca	Crassostrea gigas	CgiDRG1	DRG1	XP_011423986.1	MGILERIAEIESEMARTQKNKATSGHLGLLKARLAKLRRELIEPKGGGGGGGEGFDVAKTGDARIGFVGFPSVGKSTLLSNLAGVYSEVAAYEFTTLTTVPGVIRYKGAKIQLLDLPGIIEGAKDGKGRGKQVIAVARTCSLIFIVLDVLKPLQHKKLIEHELEGFGIRLNQSPPNIGFRRKEKGGINLQTLVPQSELDIDLVKTILGEYKMHNADIVLRSDCTAEELIDVVEGNRVYIPCIYILNKIDQISIEELDIIYKVPHCVPISAHHKWNFDDLLEKMWEYLGLVRIYTKPKGQLPDYTSPVVVKIDKCTVEDFCNKLHRAIIKEFKYGLVWGSSVKHQPQKVGKEHTLHDEDVVQVVKKV
Eukaryota/Metazoa	Mollusca	Pecten maximus	PmaxDRG1	DRG1	XP_033747729.1	MGILERIAEIEAEMNRTQRNKATMGHLGLLKARLAKLRRELIEPKGGGGGAGEGFDVAKTGDARIGFVGFPSVGKSTLLSNLAGVYSEVAAYEFTTLTTVPGVIRYKGAKVQLLDLPGIIEGAKDGKGRGKQVIAVARTAGLIFIVLDVLKPLQHKNLIEKELEGFGIRLNKDPPQIGFKRKEKGGINMQTLVTQSELDLDLVKTILNEYKIHNADIVLRVDSTSEELIDVIEGNRVYIPCIYLLNKIDQISIEELEIIYKIPHCVPISAHHKWNFDDLLEKMWNYLGLVRIYTKPKGQLPDYTSPVVLKDGKSSIEDFANKLHRSLLKEFKYALVWGSSVKHQPQKVGKDHVLSDEDVVQIVKKV
Eukaryota/Metazoa	Annelida	Capitella teleta	CteDRG1	DRG1	ELT90578.1	MGILEKIAEIENEMAKTQKNKATSGHLGLLKARLAKLKRELIEPKGGGGGAGEGGFDVAKTGDARVGFVGFPSVGKSTLLSNLAGVYSEVAAYEFTTLTTVPGCIRYKGAKIQLLDLPGIIEGAKDGKGRGKQVIAVARTCSLIYIVLDVLKPLQHKKLLEYELEGFGIRLNKQPPNISFRKKDKGGINLTATVTQSELDLDLVRSILGEYKIHNADITLRFDATTEDLIDVIEGNRVYVPCIYVLNKIDQISVEELDIIYKIPHCVPISAHHKWNFDDLLEKMWEYLALTRIYTKPKGQLPDYNSPVVLRNGKTTLEDFCLKIHKSILKELKYGMVWGSSVKHQPQKVGKEHTLNDEDVVQLVKKI
Eukaryota/Metazoa	Platyhelminthes	Echinococcus multilocularis	EmuDRG1	DRG1	CDI98640.1	MSVLQKIAEIEAEMARTQKNKATMGHIGLLKARLAKLRRELIEPKGGGGGGGGEGFDVAKTGDARVGFVGFPSVGKSTLLTNLAGVYSEVAAYEFTTLTTVPGVIRYKGAKIQLLDLPGIIEGAKDGKGRGKQVIAVARTCSLILMVLDVLKPLQHKRLLEHELEGFGIRLNKEPPNIFFRKKDKGGINFQSLVPLTELDKETVKTILSEYKIHNADITFKCDATAEDLIDIVEGNRVYIPCIYVLNKIDQISIEELDIICKVPHCVPISAHHKWNFDELLERMWDYLSLIRIYTKPKGQLPDYTSPVILKSAAHTVEDFCNKIHRNIIKEFKYAIVWGSSVKHQPQRVGKDHVLDDEDVVQIVKRI
Eukaryota/Metazoa	Cnidaria	Actinia tenebrosa	AteDRG1	DRG1	XP_031560843.1	MGILERIADIENEMARTQKNKNTSHHLGLLKAKLAKLRRELITPKSSGGATGEGFDVAKTGDARIGFVGFPSVGKSTLLTNLAGVYSEVAAYEFTTLTTVPGVIRYKGAKVQLLDLPGIIEGAKDGKGRGRQVIAVARTCNLIFIVLDVLKPLGDKKIIEKELEGFGMRLNKTPPNIGFKKKEKGGINLQTTCIQSELDIDLVKSILGEYRINNADVTLRYDATADDLIDVIEGNRVYVPCVYLLNKIDQISIEELDLIYKIPHAVPISAHHKWNFDDLLEKMWDYLSLIRIYTKPKGQLPDYESPVILKHGGHTVEDFCNQLHKSIMKEFKHALVWGASVKYSPQKVGKDHVLIDEDVVQIVKKV
Eukaryota/Metazoa	Cnidaria	Nematostella vectensis	NveDRG1	DRG1	XP_032236783.1	MGILEKIAEIENEMARTQKNKATSNHLGLLKARLAKLRRELITPKGGGAATGEGFDVAKTGDARIGFVGFPSVGKSTLLTNLAGVYSEVAAYEFTTLTTVPGVIRYKGAKIQLLDLPGIIEGAKDGKGRGRQVIAVARTCSLIFIVLDVLKPLGQKKLIEHELEGFGIRLNKTPPNIGFKKKEKGGINLQTTCAQSELDTDAVKTILAEYKIANADVTLRYDATADDLIDVIEGNRVYIPCIYLLNKIDQISIEELDLIYKVPHAVPISAHHKWNFDDLLEKMWEYLRLVRIYTKPKGQLPDYESPVVLKNGLNSIEDFCNQLHKSIMKEFKHALVWGASVKYSPQKVGKDHVLQDEDVVQVVKKV
Eukaryota/Metazoa	Cnidaria	Stylophora pistillata	SpiDRG1	DRG1	XP_022808506.1	MGILEKIAEIENEMARTQKNKATAHHLGLLKARLAKLRRELITPKGGGGATGEGFDVAKTGDARIGFVGFPSVGKSTLLTTLAGVYSEVAAYEFTTLTTVPGVIRYKGAKIQLLDLPGIIEGAKDGKGRGRQVIAVARTCSLIFIVLDVLKPLGHKRLIEHELEGFGIRLNKEPPNITFRKKEKGGINLQTTCTQSELDIDSVRSILSEYRIANADITLRYDANADDLIDVIEGNRVYIPCIYILNKIDQISIEELDLIYRIPHAVPLSAHHKWNFDDLLEKTWEYLSLIRIYTKPKGQLPDYESPVVLKNGQSSIEDFCNNLHKSIMKEFKHALVWGSSVKFSPQKVGKEHILHDEDVVQIVKKV
Eukaryota/Metazoa	Ctenophora	Mnemiopsis leidyi	MleDRG1	DRG1	ML19693a	MSTLVEKIKAIEDEMARTQKNKATSAHLGMLKAKLAKFKRELITPKSGGGGAGEGFDVAKTGDARIGFVGFPSVGKSTLLSNLAGVYSEVAAYEFTTLTTVPGVIRYKGAKIQLLDLPGIIEGAKDGKGRGRQVIAVARTCKLIFIVLDVLKPLGDKAIIENELEGFGIRLNKRPPNITFRKKEKGGINLTCVVPQSELDLNSVKQILSEYRISNADIILKEDSSCDDLIDVIEGNRVYIPCIYVLNKIDQISIEELDIIYKIPHCVPLSAHHKWNFDDLLEKMWDYLCLTRIYTKPKGQLPDFNAPVVLKEDNRTLEAFCNNLHKGILKDLKYALVWGSSVKYQPQRVGKEHVLADEDIVQIIKKH
Eukaryota/Metazoa	Placozoa	Trichoplax adhaerens	TadDRG1	DRG1	XP_002114972.1	MGILERIADIEAEMARTQRNKATAHHLGVLKARLAKLRQELLTPKGGGGPAGEGFDVAKTGDARIGFVGFPSVGKSTLLSNLSGVYSEVAAYEFTTLTTVPAVIRYKGAKVQLLDLPGIIEGAKDGKGRGRQVIAVARTCSLILIVLDVLKPLQHKRIIEKELEGFGIRLNKTLPNISFRKKDKGGINLTSTCIQSHLDLDTVRAILAEYRIPNADITLRCDATADDLIDIVEGNRSYIPCIYVLNKIDQISIEELDVLASIPHCVPISAHHKWNFDELLEKVWDYLQLVRIYTKPKGQLPDYSAPVILSTNHHSIEDLCNALHKAILKEFKHALVYGTSVKYNPQKVGKDHELNDEDVVQIFKK
Eukaryota/Metazoa	Porifera	Amphimedon queenslandica	AquDRG1	DRG1	XP_019853016.1	MPTILEKIAEIEAEMARTQRNKATANHLGILKARLAKLRRELIQPKGGGGASGEGFDVAKTGDARVGFVGFPSVGKSTLLTNLAGVYSEVAAYEFTTLTTVPGVIRYKGAKIQLLDLPGIIEGAKDGKGRGRQVIAVARTCSLIFIVLDVLKPLEHKKILEKELEGFGIRLNKKPPNIHYKKKDKGGINLTCAVPQSQLDLDSVRSILSEYRVHNADVTLRCDATADDLIDVVEGNRIYIPCIYLLNKIDQITIEELDIIYRIPHAVPISAHHKWNFDDLLEKMWNYLSLVRIYTKPKGQLPDYATPVVLHQGHSSVEDLCNNIHKSIMKEFKYALVWGSSVKHNPQSVGKEHVLNDEDVVQIVKKI
Eukaryota/Metazoa	Porifera	Eunapius subterraneus	EsuDRG1	DRG1	OL692370	MPTILEKIAEIETEMARTQRNKATAYHLGVLKARLAKLRRELITPKGGGGTGEGFDVAKTGDARIGFVGFPSVGKSTLLTNVAGVYSEVAEYDFTTLTTVPGVIRYKGAKIQLLDLPGIIEGAKDGKGRGRQVIAVARTCGLIFIILDVLKPLEHKHIIERELEGFGIRLNKRPPNIVFKKKEKGGINLTCTVQQSNLDLESVRSILAEYRMHNADVTLRCDATVDDLIDVIEGNRVYVPAIYVLNKIDQISVEELDIVYKIPHAVPISAHHKWNFDDLLEKMWQYLNLIRIYTKPKGQLPDYSTPVVLDQNKSSVEDLCNNIHKSILKEFKHALVWGSSVKHNPQKVGKEHVLCDEDVVQLVKKI
Eukaryota/Fungi	Ascomycota	Pneumocystis murina B123	PmuDRG1	DRG1	XP_007873127.1	MTTIEKIKEIEDEMARTQKNKATAKHLGLLKARLAKLKRELITPSGSNGGPGIGFDVARTGVASIGFIGFPSAGKSTLMSKLTGTYSEAAAYEFTTLTTVPGILQYKGAKIQILDLPGIIQGAKEGKGRGRQVIAVARTCSLIYIILDILKPLTDKKIIEDELEGFGIRLNKKPPMITLKKKEKGGITISNTVTLTNIDYDEIKAILGEYRINNADITFRCDATADDLIDVIEGNRMYIPAIYALNKIDQISIEELDLLYKIPHAVPISAQHGWNFDELLEKMWEHLDLIRVYTKPKGLPPDYSDPIVLKKNASSVEDFCNAIHKSIFKQFKHAYVWGNSVKHNHQRVGASHILLDEDVCTIIKK
Eukaryota/Fungi	Ascomycota	Saccharomyces cerevisiae YJM1078	SceRBG1	DRG1	AJP36937.1	MSTTVEKIKAIEDEMARTQKNKATSFHLGQLKAKLAKLRRELLTSAASGSGGGAGIGFDVARTGVASVGFVGFPSVGKSTLLSKLTGTESEAAEYEFTTLVTVPGVIRYKGAKIQMLDLPGIIDGAKDGRGRGKQVIAVARTCNLLFIILDVNKPLHHKQIIEKELEGVGIRLNKTPPDILIKKKEKGGISITNTVPMTHLRNDEIRAVMSEYRINSAEIAFRCDATVDDLIDVLEASSRRYMPAVYVLNKIDSLSIEELELLYRIPNAVPISSGQDWNLDELLQVMWDRLNLVRIYTKPKGQIPDFTDPVVLRSDRCSVKDFCNQIHKSLVDDFRNALVYGSSVKHQPQYVGLNHILEDEDVVTILKK
Eukaryota/Fungi	Blastocladiomycota	Allomyces macrogynus ATCC 38327	AmaDRG1	DRG1	KNE62776.1	MSVFEKIKEIEAEMARTQKNKATANHLGLLKAKLAKLRRELLTPTGGGGGGGVGFDVAKTGVARVGFIGFPSVGKSTLMSKLTGTFSAAAAYEFTTLTTVPGVIQYKGAKIQILDLPGIIEGAKDGKGRGRQVIAVARTCSLIFIVLDVLKPLTHKHLIEKELEGFGIRLNKQPPNIVFRKKEKGGIAMSASVTLNHLDLDMVKSLLSEYKIHNADVRFNCDATVDDLIDVIEGNRIYIPAIYVLNKIDQLSIEELDIVYRIPHAVPISAHHEWNFDDLLAMMWEYLALVRVYTKPKGKLPDYSAPVVLKGTACTVEDFCNSIHKAILENFSHALVWGSSVKHNPQKVGKDHVLHDEDVVSIVKRIGT
Eukaryota/Fungi	Chytridiomycota	Anaeromyces robustus	AroDRG1	DRG1	ORX82302.1	MSIVEKIKEIELEMARTQKNKATSFHLGTLKAKLAKLRRELLTPSGGGGGGGIGFDVAKTGVARVGFVGFPSVGKSTLMSKMTGTHSEVGAYEFTTLTTVPGVIQYKGAKIQILDLPGIIEGAKDGKGRGRQVIAVARTCSLIFIVLDVLKPLTDKRVIERELEGFGIRLNKQPPNITFKKKDKGGVTMSSTVNLTHLDLDQVKAVLAEYKIHNADINFKYDATVDDLIDVIEGNRIYIPCIYVLNKIDQISIEELDIIYKIPHAIPVSAHHGWNFDDLLEKMWDYLDLVRIYTKPKGQLPDYNSPIVLRRDACTVEDFCNSIHRAIIKQFKYALVWGNSVKHHPQKVGKDHVLADEDVVMLCKKV
Eukaryota/Fungi	Chytridiomycota	Neocallimastix californiae	NcaDRG1	DRG1	ORY23487.1	MSIVEKIKEIELEMARTQKNKATSFHLGTLKAKLAKLRRELLTPTGGGGGGGIGFDVAKTGVARVGFVGFPSVGKSTLMSKMTGTHSEVGAYEFTTLTTVPGVIQYKGAKIQILDLPGIIEGAKDGKGRGRQVIAVARTCSLIFIVLDVLKPLTDKRVIERELEGFGIRLNKQPPNITFKKKDKGGVTMSSTVNLTHLDLDQVKAVLAEYKIHNADINFKYDATVDDLIDVIEGNRIYIPCIYVLNKIDQISIEELDIIYKIPHAIPVSAHHGWNFDDLLEKMWDYLDLVRIYTKPKGQLPDYNSPIVLRRDACTVEDFCNSIHRAIIKQFKYALVWGNSVKHHPQKVGKDHVLADEDVVMLCKKV
Eukaryota/Fungi	Chytridiomycota	Piromyces finnis	PfiDRG1	DRG1	ORX60187.1	MSIVEKIKEIELEMARTQKNKATSFHLGTLKAKLAKLRRELLTPSGGGGGGGIGFDVAKTGVARVGFVGFPSVGKSTLMSKMTGTHSEVGAYEFTTLTTVPGVIQYKGAKIQILDLPGIIEGAKDGKGRGRQVIAVARTCSLIFIVLDVLKPLTDKRIIERELEGFGIRLNKQPPNISFKKKDKGGVTMSSTVNLTHLDLDQVKAVLAEYKIHNADINFKYDATVDDLIDVIEGNRIYIPCIYVLNKIDQISIEELDIIYKIPHAIPISAHHGWNFDDLLEKMWDYLDLVRIYTKPKGQLPDYNSPIVLRRDACTIEDFCNSIHRAIIRQFKYALVWGNSVKHHPQKVGKDHVLADEDVVMLCKKVIC
Eukaryota/Fungi	Mucoromycota	Gigaspora margarita	GmaDRG1	DRG1	KAF0544205.1	MASIVDKIKEIEAEMARTQKNKATSYHLGTLKAKLAKLRKELITPTSGSSGGGGVGFDVAKTGVARIGFVGFPSVGKSTLMSKLTGTFSAVAAYEFTTLTTVPGVLQYKGAKIQILDLPGIVEGAKDGRGRGRQVIAVARTCSLIYLVLDVLKPLTHKKIIETELEGFGIRLNKKPPNIYFKKKEKGGINMTNTVPLTYLDLDQVKAVLSEYKIHNADINFKCDATVDDLIDVIEGRIYIPAIYVLNKIDQISIEELDLVYKIPHAVPISAHHEWNFDELLEKMWEYLNLIRIYTKPKGQLPDYSAPVVLRSSLCTVEDFCNSIHRGIVKQFKYALVWGSSAKHQPQKVGLSHVLADEDVVQLVKQ
Eukaryota/Fungi	Mucoromycota	Mucor lusitanicus	MluDRG1	DRG1	KAF1806553.1	MSLVDKIKEIENEMAKTQKNKATSFHLGQLKAKLAKLKRDLLTPSSGGGGGPGVGFDVAKTGVARIGFVGFPSVGKSTLMSKLTGTASEVGAYEFTTLTTVPGIVQYKGAKLQILDLPGIIEGAKDGKGRGRQVIAVARTCSLIFIVLDVLKPMTHKKLIEKELEGFGIRLNKKPPAIIFKKKEKGGINMSNTVPLNNITFDEVKAVLSEYRIHNADISFKEDASIDDLIDVVEGNRIYIPAVYVLNKIDQISIEELDLIYKIPNAVPISSNHEWNFDELLEVMWQKLNLVRIYTKPKGQLPDYEQPVVMTHEKATVEDFCNSIHKSIMDQFKCAYVWGASVKHNPQKVGKEHILMDEDVVQIVKKV
Eukaryota/Fungi	Mucoromycota	Syncephalastrum racemosum	SraDRG1	DRG1	ORY91209.1	MSVVEKIKEIENEMAKTQKNKATSYHLGQLKAKLAKLKRELITPSSGGGGGGVGFDVAKTGVARVGFVGFPSVGKSTLMSKLTGTHSEVGAYEFTTLTTVPGIIQYKGAKIQILDLPGIIEGAKDGKGRGRQVIAVARTCSLIFIVLDVLKPMSDKKIIERELEGFGIRLNKKPPAITFRKKEKGGINMTNTVPLTHITQDEVKAVLAEYRIHNADISFKEDSTLDDLIDVVEGNRIYIPCIYVLNKIDQISIEELDLIYKIPNAVPICAHHEWNFDELLATMWEKLALVRVYTKPKGQLPDYDAPVVLTNERCTVEDFCNQIHKAILDQFKCAYVWGSSVKHNPQKVGKEHTLKDEDVVQIVKKI
Eukaryota/Plantae	Chlorophyta	Chlorella sorokiniana	CsoDRG1	DRG1	PRW61412.1	MSVLEKIAEIEKEMARTQKNKATAGHLGMLKAKLAKLRRELLEPSGGGGGGGAGAGFDVQKVGDARVGLVGFPSVGKSTLLTKLTGTFSEAAGYEFTTLTCIPGMIRYRGAKIQLLDLPGIIEGAKDGKGRGRQVISTARTCNLIIIVLDCLKPITHKKLIEHELEGFGIRLNKKPPEITFRKKDKGGINYTSTVQNPKLDLDAVKSVLSEYRIHNADVHLKQDYEVDDLIDVIEGSRVYIPCIYAVNKIDQITIEELNVLDKLPHYCPVCAYHEWNLRGLVEMIFDYLKLIRIYTKPKGKLPDWQDPVVLSSQRCTVEDFCNRLHKTLVKQLKYALVWGSSVKHRPQKVGKDHVLQDEDIVQLVKKI
Eukaryota/Plantae	Streptophyta	Physcomitrium patens	PpaDRG1	DRG1	XP_024401405.1	MSTVMQKIKDIEDEMARTQKNKATAHHLGLLKAKLAKLRREILAPPSSKGGGAGEGFDVTKSGDSRVGLVGFPSVGKSTLLNKLTGTFSEVASYEFTTLTCVPGVIKYRGSKIQLLDLPGIIEGAKDGKGRGRQVISTARTCNCILIVLDAIKPITHKRLIEKELEGFGIRLNKEPPNMGFRRKDKGGINFTSTVANTHLDLETVKAICGEYKIHNADISLRFDATADDLIDVIEGNRIYMPCIYVVNKIDQITVEELEVLDRLPHYCPISAHLEWNLDGLLDKIWEYLNLIRVYTKPKGNSPDYEDPVILSANKCTVEDFCERIHKDMVKQFKFALVWGSSAKHKPQRVGKEHTLEDEDVVQIIKKV
Eukaryota/Plantae	Streptophyta	Arabidopsis thaliana	AthDRG1	DRG1	AT4G39520.1	MSTIMQKIKEIEDEMAKTQKNKATSHHLGLLKAKLAKLRRDLLAPPTKGGGGGAGEGFDVTKSGDSRVGLVGFPSVGKSTLLNKLTGTFSEVASYEFTTLTCIPGVITYRGAKIQLLDLPGIIEGAKDGKGRGRQVISTARTCNCILIVLDAIKPITHKRLIEKELEGFGIRLNKEPPNLTFRKKDKGGINLTSTVAVTHLDLDTVKAICGEYRMHNADITLRYDATADDLIDVIEGSRIYMPCIYAVNKIDSITLEELEILDKLPHYCPVSAHLEWNLDGLLDKIWEYLDLTRIYTKPKAMNPDYDDPVILSSKKRTVEDFCIRIHKDMLKQFKYALVWGSSAKHKPQRVGKEHELEDEDVVQIVKKI
Eukaryota/Plantae	Streptophyta	Oryza brachyantha	ObrDRG1	DRG1	XP_006657989.1	MATVMQKIKDIEDEMARTQKNKATAHHLGLLKAKLAKLRRELLTPTSKGGGGGAGEGFDVTKSGDARVGLVGFPSVGKSTLLNKLTGTFSEVAAYEFTTLTCIPGVIMYKGAKVQLLDLPGIIEGAKDGKGRGRQVISTARTCNVILIVLDAIKPITHKRLIEKELEGFGIRLNKTPPNLTFRRKDKGGINFTSTVTNTHLDLETVKAICSEYRIHNADVSLRYDATADDLIDVIEGSRIYMPCIYVVNKIDQITLEELEILDKLPHYCPISAHLEWNLDGLLEMIWEYLDLVRIYTKPKGLNPDYEDPVIVSSKRKTVEDFCDRIHKDMVKQFKYALVWGSSVKHKPQRVGKEHELEDEDVVQIIKKV
Eukaryota/Plantae	Streptophyta	Raphanus sativus	RsaDRG1	DRG1	XP_018459479.1	MSTIMQKIKEIEDEMGRTQKNKATAHHLGLLKAKLAKLRRDLLAPPTKGGGAATGEGFDVTKSGDSRVGLVGFPSVGKSTLLNKLTGTFSEVASYEFTTLTCIPGVITYRGAKIQLLDLPGIIEGAKDGKGRGRQVISTARTCNCILIVLDAIKPITHKRLIEKELEGFGIRLNKEPPNLTFRKKDKGGINLTSTVTSTHLDLDTVKAICSEYRIHNADITLRYDATADDLIDVIEGSRIYMPCIYAVNKIDQITLEELEILDKLPHYCPISAHLEWNLDGLLDKIWEYLNLTRIYTKPKAMNPDYDDPVILSSKKRTVEDFCIRIHKDMLKQFKYALVWGSSAKHKPQRVGREHELEDEDVVQIVKKI
Eukaryota/Plantae	Streptophyta	Solanum lycopersicum	SlyDRG1	DRG1	XP_004237460.1	MATVMQKIKDIEDEMAKTQKNKATAHHLGLLKAKLAKLRRELLTPTSKGGGGAGEGFDVTKSGDARVGLVGFPSVGKSTLLNKLTGTFSEVASYEFTTLTCIPGVIMYRGAKIQLLDLPGIIEGAKDGKGRGRQVISTARTCNCILIVLDAIKPITHKRLIEKELEGFGIRLNKEPPNMTFRKKEKGGINLTSTVTNTHLDLDTVKAICSEYRIHNADVHLRYDATADDLIDVIEGSRVYTPCIYVVNKIDQITMEELEILDKLPHYCPISAHLEWNLDGLLEKIWEYLSLTRIYTKPKGMNPDYEDPVILSSKRRTVEDFCDRIHKDMVKQFKYALVWGSSAKHKPQRVGKEHELEDEDVVQIIKKV
Eukaryota/Plantae	Streptophyta	Solanum tuberosum	StuDRG1	DRG1	XP_006362779.1	MATVMQKIKDIEDEMAKTQKNKATAHHLGLLKAKLAKLRRELLTPTSKGGGGAGEGFDVTKSGDARVGLVGFPSVGKSTLLNKLTGTFSEVASYEFTTLTCIPGVIMYRGAKIQLLDLPGIIEGAKDGKGRGRQVISTARTCNCILIVLDAIKPITHKRLIEKELEGFGIRLNKEPPNMTFRKKEKGGINLTSTVTNTHLDLDTVKAICSEYRIHNADVHLRYDATADDLIDVIEGSRVYTPCIYVVNKIDQITMEELEILDKLPHYCPISAHLEWNLDGLLEKIWEYLSLTRIYTKPKGMNPDYEDPVILSSRRRTVEDFCERIHKDMVKQFKYALVWGSSAKHKPQRVGKEHELEDEDVVQIIKKV
Eukaryota/Plantae	Streptophyta	Theobroma cacao	TcaDRG1	DRG1	XP_007048125.2	MATVMQKIKDIEDEMARTQKNKATAHHLGLLKAKLAKLRRELLTPSSKGGGAVGEGFDVTKSGDARVGLVGFPSVGKSTLLNKLTGTFSEVASYEFTTLTCIPGVIVYRGAKIQLLDLPGIIEGAKDGKGRGRQVISTARTCNCILIVLDAIKPITHKRLIEKELEGFGIRLNKEPPNLTFRKKDKGGINFTSTVANTLLDLETVKAICSEYRIHNADITLRYDATADDLIDVIEGSRIYMPCIYVVNKIDQITLEELEILDKLPHYCPVSAHLEWNLDGLLDKIWEYLDLTRIYTKPKGMNPDYEDPVILSSKKRTVEDFCNRIHKDMLKQFKYALVWGSSVKHKPQRVGKDHELEDEDVVQIIKKV
Eukaryota/Plantae	Streptophyta	Zea mays	ZmaDRG1	DRG1	NP_001149773.1	MATVMQKIKDIEDEMARTQKNKATAHHLGLLKAKLAKLRRELLTPTSKGGGGAGEGFDVTKSGDARVGLVGFPSVGKSTLLNKLTGTFSEVASYEFTTLTCIPGVIMYKGAKIQLLDLPGIIEGAKDGKGRGRQVISTARTCNVILIVLDAIKPITHKRLIEKELEGFGIRLNKTPPNLTFRRKDKGGINFTSTVTNTHLDLDTVKAICSEYRIHNADVSLRYDATADDLIDVIEGSRIYTPCVYVVNKIDQITLEELEILDKLPHYCPVSAHLEWNLDGLLEKVWEYLDLVRIYTKPKGLNPDYEDPVIVSSKKKTVEDFCDRIHKDMVKQFKYALVWGSSVKHKPQRVGKEHELDDEDVVQIIKKI
Eukaryota/Protista	Amoebozoa	Heterostelium album PN500	HalDRG1	DRG1	XP_020432333.1	MRIERTSSKMSIVQKIKEIEDEMARTQKNKATSFHLGVLKAKLAKYKRELLLGPSKGAAAGAGEGFDVSKAGDARVGLIGFPSVGKSTLLTKLTGTRSEVASYEFTTLTCIPGVIQYNGAKIQLLDLPGIIEGAKDGKGRGRQVIAVGRTCNLILIVLDAMKPLVHKKIIERELEGFGIRLNRQPPNLTFRRKEKGGINFTSTVTTTNLDLDLVKAICAEYKIHNADITLRYDATADDLIDVIEGNRVYVPCLYVLNKIDGISIEELDLLDRIPHYVPISSHLEWNLDSLLEKIWEYLNLIRIYTKPKGQIPDYNAPVVIRGGDSSTVENFCNLIHRTIMKQFKYAMVWGSSVKHNPQRVGKDHTLADEDIVQVVKK
Eukaryota/Protista	Amoebozoa	Tieghemostelium lacteum	TlaDRG1	DRG1	KYQ99983.1	MSLVQKIKEIEDEMAKTQKNKATSFHLGVLKAKLAKYKRELLLGPTKGGGGGAGEGFDVSKSGDARVGLIGFPSVGKSTLLTKLTGTSSEVANYEFTTLTCIPGVINYKGAKIQLLDLPGIIEGAKDGKGRGRQVIAVGRTCNLILIVLDAMKPLVHKKIIEKELEGFGLRINRKPPNITFRRKEKGGINFSHTIPNPSHLDAETVKAICSEYKIHNADVILRCNATVDDLIDVIEGNRIYVPCIYVLNKIDAISIEELDLLDKIPHYVPISGHLEWNLDSLLEKIWEYLGLIRVYTKPKGQIPDYNEPVVIRGGEEASVEAFCNHIHNSIIKQFKYGMVWGSSVKHNPQRVGKDHVLNDEDIVQIVKK
Eukaryota/Protista	Apusozoa	Thecamonas trahens ATCC 50062	TtrDRG1	DRG1	XP_013758703.1	MSTILDKIAEIENEMARTQKNKATAKHLGLLKAKLAKLKSELLLPKSSSKGAGDGFDVTKSGDARVGMIGFPSVGKSTLLSKLTETESAVGAYEFTTLTAVPGTVVVHGTRIQLVDLPGIIEGAKDGKGRGRQVISTGRTCDLILIVLDAMKPLTIKNIIENELSGFGIRLNKTPPDISFVKRERGGLNFTCMNSNATLDAETAHAICKEYKINNASITVRSAANAEDLIDVIEGNRVYIPALYVLNKVDGLFIEELDVITEHMPDAVPVCADHEWGLDELLERVWEKLSVTRVYTKPKGQLPDYNEPVVLRGERRSVEDFCRRIHKDFVKSFKYAWVWGKSVQHNPQRCGLSHVLEDEDIVQIVRK
Eukaryota/Protista	Choanoflagellatea	Monosiga brevicollis MX1	MbrDRG1	DRG1	XP_001744505.1	MSAEARIKEIEEEMARTQKNKATAKHLGLLKARLAKLRAELLAPKTTGGEKGEGFDVAKTGHARIGFVGFPSVGKSTLLSNLAGVYSEVAAYEFTTLTTVPGVIQYKGAKIQLLDLPGIIEGANDGKGRGRQVIAVAKTCNLIFICLDVLKPLYHKQIIEKELEGFGIRINKEPPQIQFRKKDKGGINMTSTNPLTHLDLDTVRTILTEYRINSADINFKEDSTADDLIDVIEGNRAFIPAIYVMNKIDQISIEELDIIYRVPHCVPISAHHKWNFDDLLEKMWEYLALVRVYTKPKGQLPDYDEPVVLRHGTSTVEDFCNKIHKNMIKDFKHALVWGSSVKHSPQTVGKEHVLQDEDVVQIIKKV
Eukaryota/Protista	Ciliophora	Paramecium sonneborni	PsoDRG1	DRG1	CAD8126014.1	MTTAQKIAEIETEMMRTQKNKATSYHLGLLKAKLAKLKREMIDSSSKKGGGTQEGFEVSKSGDSRIGMIGFPSVGKSTLLTKLTGVFSKIAAYEFTTLTCIPGVLQHKGAKIQLLDLPGIIEGAKDGKGRGKQVIAVARTCNLILIVLDATRPMVHKKIIERELEGFGIRLNKQPPQIEFKKRDKGGITISRTHDAPRLDDETIKAILREYKINNCDINLKCDATDEDLIDVIEGNRKYIPCLYVMNKIDDITLEELNVLDKIPHYVPISAFLEWNLDELVERIWDYLDLIRIYTKPKGLEPDYNAPVILQRKFSTITDFCNKLHKNMIKDFRYALVWGASVKYNPQKVGKDHQLLDEDIVQIVKKI
Eukaryota/Protista	Euglenozoa	Trypanosoma brucei equiperdum	TbrDRG1	DRG1	RHW69958.1	MSNLQKINDIEAEIARTQKNKATMAHLCQLKARLAQLKRELIASESKKGGAKGEGFDVQKTGDARIGFIGFPSVGKSTLLTKLTSTHSEVAAYEFTTLTCVPGVVSYRGAKLQMLDLPGIIEGAKDGKGRGRQVIAVARTCSLILIVLDIAKPLQHKLIIERELDGFGIRLNKKPPNIDIRKKDRGGISISSTCPLTHLDNETIKTILGEYRMSNADVMLRGDYTADELIDAIEGNRIYIPCIYVLNKIDQISIEELDIVSRIPHNCPISAHHSWNIDGLLECIWDHLNFIRLYTKPRGQVPDYDEPVILKKAPQPMVERFCLRLHRQMMKSFKHAWVWGASVKHQPQRVGKDHLLEDEDVVQVVKKV
Eukaryota/Protista	Filasterea	Capsaspora owczarzaki ATCC 30864	CowDRG1	DRG1	XP_004343888.1	MSVIEKISAIEKEISITQKNKATSYHLGQLKSRLSILRKQLLEPKGSSGPAVQGFEVRKNGDATIGFLGFPSVGKSTLLSNLAGVHSEVAAYEFTTLTTVPGMVDYKGARIQMLDLPGIISGAADNKGRGRQVIAVARSCDLIFFVLDVLRPLNQKALLEKELDSFGIRLNKSPPNIYYKKKDKGGINLTATCTLTNLDLDMVKSVLGEYKIHNADVILRYDATVDDLIDVVEGNRVYLPAIYCLNKIDQISIEELDVIYKIPHCVPISAHHKWNYDDLLEKMWDYLSLVRVYTKPKGQLPDYEAPVVLKRGKCTIEHFCNRLHKSIMAQFKYALVWGSSVKHNPQKCGKEHILADEDVVQIVKKI
Eukaryota/Protista	Foraminifera	Reticulomyxa filosa	RfiDRG1	DRG1	ETO14115.1	MSISSIEAKIKGIEEEKNKATEGHLGMLKAKLAKYKKELLDLSAGGGPGGSSGGDGFGVRATGDARVGLVGFPSVGKSTLLQKLTGVDSKAADYEFTTLTCIPGNFQYKGCDVQLLDLPGIIEGAAEGRGRGRQVIGVARTCGLILIMLDASKPLQHKKIIEEELEGFGIRLNKKPPKIKIKKLEKGPVNIIKIVKQTHLDDQLITKLCKEFRYNSAEVTIRQDATMDDLIDALEGNRIYIPCLYVLSKIDKISIEELTMLSKIPHVIPISGKDEWNMQELLEEIWKELKMIRVYTKPKGQIPDLDDPVILSKDKCTIEDFCLKIHKRLAEEFNYAWVWGTSAKFNPQKVGKNHKLDDEDVVQIVKK
Eukaryota/Protista	Oomycota	Phytophthora pseudosyringae	PpsDRG1	DRG1	KAG7378023.1	MSSAMAKISELEAEYARTQKNKATMKHLCLLKAKIAKLRREVTDAGAKSAGAGTGEGFDVNKVGDTRVGLVGFPSVGKSTLLTKLTGTFSEAASYEFTTLTAIPGTLNYRGARIQILDLPGIIEGAKDGKGRGRQVIGTARTCNVILIVLDAMKPATHKKLIEFELEGFGIRLNKKPANMVFRRKERGGVNFQTTVPQSELDADTVYQILHEYKIHNADVTLRADVTVDEFIDQIEGNRVYIPCLYVLNKIDQLTIEELTIIDQIPHNVVISAHHGWNLDELLETIWDYCHMIRIYTKPRGRLPDYNAPVILHEESPTVENFCQRIHKSLLKDFKYAWVWGASCKHQPQKVGKEHQLQDEDIVQIVKKV
Eukaryota/Protista	Phaeophyceae	Ectocarpus siliculosus	EsiDRG1	DRG1	CBJ48676.1	MSDSIRSKIQELENEYARTQKNKATSQHLGLIKAKVAKLKRELLDADSGGRGGGGGGGRGFDVSKAGDTRVGFVGFPSVGKSTLLTKLTGTHSEAAAYEFTTLTAVPGTLNYRGAKIQMLDLPGIIEGAKDGKGRGRQVISTARTCNMLLICLDVMKSMTHKKVIEKELDGFGIRLNQKPPDIVFRKKDKGGLNYQEIVPQSELSHDVVQSVLREYRLHSCDVVVKEDVTIDQFIDVVEGNRKYMPALYVMNKIDQVTIEELDIICQIPHHVVVSAAHGWNIDELLEKVWDYCNMIRIYTKPKGQIPDYNEPVILHDTNPSLEMFCNRIHKDILSHLKYAWVWGSSVKHQPMKTGKDHRLNDEDVVQIVKKV
Eukaryota/Metazoa	Chordata	Homo sapiens	HsaDRG2	DRG2	NP_001379.1	MGILEKISEIEKEIARTQKNKATEYHLGLLKAKLAKYRAQLLEPSKSASSKGEGFDVMKSGDARVALIGFPSVGKSTFLSLMTSTASEAASYEFTTLTCIPGVIEYKGANIQLLDLPGIIEGAAQGKGRGRQVIAVARTADVIIMMLDATKGEVQRSLLEKELESVGIRLNKHKPNIYFKPKKGGGISFNSTVTLTQCSEKLVQLILHEYKIFNAEVLFREDCSPDEFIDVIVGNRVYMPCLYVYNKIDQISMEEVDRLARKPNSVVISCGMKLNLDYLLEMLWEYLALTCIYTKKRGQRPDFTDAIILRKGASVEHVCHRIHRSLASQFKYALVWGTSTKYSPQRVGLTHTMEHEDVIQIVKK
Eukaryota/Metazoa	Chordata	Macaca mulatta	MmulDRG2	DRG2	NP_001244765.1	MGILEKISEIEKEIARTQKNKATEYHLGLLKAKLAKYRAQLLEPSKSASSKGEGFDVMKSGDARVALIGFPSVGKSTFLSLMTSTASEAASYEFTTLTCIPGVIEYKGANIQLLDLPGIIEGAAQGKGRGRQVIAVARTADVVIMMLDATKGEVQRSLLEKELESVGIRLNKHKPNIYFKPKKGGGISFNSTVTLTQCSEKLVQLILHEYKIFNAEVLFREDCSPDEFIDVIVGNRVYMPCLYVYNKIDQISMEEVDRLARKPNSVVISCGMKLNLDYLLEMLWEYLALTCIYTKKRGQRPDFTDAIILRKGASVEHVCHRIHRSLASQFKYALVWGTSTKYSPQRVGLTHTMEHEDVIQIVKK
Eukaryota/Metazoa	Chordata	Mus musculus	MmusDRG2	DRG2	NP_067329.1	MGILEKISEIEKEIARTQKNKATEYHLGLLKAKLAKYRAQLLEPSKSASSKGEGFDVMKSGDARVALIGFPSVGKSTFLSLMTSTASEAASYEFTTLTCIPGVIEYKGANIQLLDLPGIIEGAAQGRGRGRQVIAVARTADVVVMMLDATKGDVQRSLLEKELESVGIRLNKHKPNIYFKPKKGGGISFNSTVTLTQCSEKLVQLILHEYKIFNAEVLFREDCSPDDFIDVIVGNRVYMPCLYVYNKIDQISMEEVDRLARKPNSVVISCGMKLNLDYLLEMLWEYLALTCIYTKKRGQRPDFTDAIILRKGASVEHVCHRIHRSLASQFKYALVWGTSTKYSPQRVGLTHTMEHEDVIQIVKK
Eukaryota/Metazoa	Chordata	Gallus gallus	GgaDRG2	DRG2	NP_001025805.1	MGILEKISEIEKEIARTQKNKATEYNLGLLKAKLAKYRAQLLEPSKSSAAKGEGFDVMKSGDARVALIGFPSVGKSTFLSLMTSTASEAASYEFTTLTCIPGVIEYKGANIQLLDLPGIIEGAAQGKGRGRQVIAVARTADVVIMMLDATKGEVQRALLEKELESVGIRLNKSKPNIYFKPKKGGGISFNSTVTLTQCSEKLVQLILHEYKIFNAEVLFREDCSPDEFIDVIVGNRVYMPCLYVYNKIDQISMEEVDRLARRPHSVVISCGMKLNLDYLLEKLWEYLALTCIYTKKRGQRPDFTDAIILRKGASVEHVCHRIHRSLASQFKYALVWGTSTKYSPQRVGLTHMMEHEDVIQIVKK
Eukaryota/Metazoa	Chordata	Nothoprocta perdicaria	NpeDRG2	DRG2	XP_025909907.1	MGILEKISEIEREIARTQKNKATEYHLGLLKAKLAKYRAQLLEPSKSSAAKGEGFDVMKSGDARVALIGFPSVGKSTFLSLMTSTASEAASYEFTTLTCIPGVIEYKGANIQLLDLPGIIEGAAQGKGRGRQVIAVARTADVVIMMLDATKGEVQRALLEKELESVGIRLNKSKPNIYFKPKKGGGISFNSTVTLTQCSEKLVQLILHEYKIFNAEVLFREDCSPDEFIDVIVGNRVYMPCLYVYNKIDQISMEEVDRLARRPHSVVISCGMKLNLDYLLEKLWEYLALTCIYTKKRGQRPDFTDAIILRKGASVEHVCHRIHRSLASQFKYALVWGTSTKYSPQRVGLTHVMEHEDVIQIVKK
Eukaryota/Metazoa	Chordata	Chrysemys picta bellii	CpiDRG2	DRG2	XP_005289065.1	MGILEKISEIEKEIARTQKNKATEYHLGLLKAKLAKYRAQLLEPSKSAAAKGEGFDVMKSGDARVALIGFPSVGKSTFLSLMTSTASEAASYEFTTLTCIPGVIEYKGANIQLLDLPGIIEGAAQGKGRGRQVIAVARTADVVIMMLDATKGEVQRSLLEKELESVGIRLNKCKPNIYFKPKKGGGISFNSTVTLTQCSEKLVQLILHEYKIFNAEILFREDCSPDEFIDVIVGNRVYMPCLYVYNKIDQISMEEVDRLARRPNSVVISCGMKLNLDYLLEKLWEYLALTCIFTKKRGQRPDFSDAIILRKGASVEHVCHRIHRTLASQFKYALVWGTSTKYSPQRVGLTHLMEHEDVIQIVKK
Eukaryota/Metazoa	Chordata	Gopherus evgoodei	GevDRG2	DRG2	XP_030433862.1	MGILEKISEIEKEIARTQKNKATEYHLGLLKAKLAKYRAQLLEPSKSAAAKGEGFDVMKSGDARVALIGFPSVGKSTFLSLMTSTASEAASYEFTTLTCIPGVIEYKGANIQLLDLPGIIEGAAQGKGRGRQVIAVARTADVVIMMLDATKGEVQRSLLEKELESVGIRLNKCKPNIYFKPKKGGGISFNSTVTLTQCSEKLVQLILHEYKIFNAEVLFREDCSPDEFIDVIVGNRVYMPCLYVYNKIDQISMEEVDRLARRPNSVVISCGMKLNLDYLLEKLWEYLALTCIFTKKRGQRPDFTDAIILRKGASVEHVCHRIHRTLASQFKYALVWGTSTKYSPQRVGLTHLMEHEDVIQIVKK
Eukaryota/Metazoa	Chordata	Xenopus laevis	XlaDRG2	DRG2	NP_001079983.1	MGILEKISEIEKEIARTQKNKATEYHLGLLKAKLAKYRSQLLEPSKSAANKGEGFDVMKSGDARVALIGFPSVGKSTFLSLMTSTASEAASYEFTTLTCIPGVIEYKGANIQLLDLPGIIEGASQGKGRGRQVIAVARTSDVVIMMLDATKGEVQRSLLEMELESVGIRLNKRKPNIYFKPKKGGGISFNSTVPLTQCSEKLVQLILHEYKMFNAEVLFREDCTPDEFIDVIVGNRVYMPCLYVYNKIDQISMEEVDRLARQPYSVVISCGMKLNLDYLLEMLWENLALTCIYTKKRGERPDFGDAIIMRKGASVEHVCHRIHRTLTSQFKYALVWGTSTKYSPQRVGLTHNMEHEDVIQVFKK
Eukaryota/Metazoa	Chordata	Xenopus tropicalis	XtrDRG2	DRG2	NP_001006840.1	MGILEKISEIEREIARTQKNKATEYHLGLLKAKLAKYRAQLLEPSKSAANKGEGFDVMKSGDARVALIGFPSVGKSTFLSLMTSTASEAASYEFTTLTCIPGVIEYKGANIQLLDLPGIIEGAAQGKGRGRQVIAVARTSDVVIMMLDATKGEVQRSLLEKELESVGIRLNKDKPNIYFKPKKGGGISFNSTVPLTQCSEKLVQLILHEYKMFNAEVLFREDCSPDDFIDVIVGNRVYMPCLYVYNKIDQISMEEVDRLARQPNSVVISCGMKLNLDYLLEMLWEYLALTCIYTKKRGERPDFADAIILRKGASVEHVCHRIHRTLVSQFKYALVWGTSTKYSPQRVGLTHNMEHEDVIQVVKK
Eukaryota/Metazoa	Chordata	Danio rerio	DreDRG2	DRG2	NP_997803.1	MGILEKIAEIEREISRTQKNKATEYHLGLLKAKLAKYRAQLLEPSKSAGAKGEGFDVMKSGDARVALIGFPSVGKSTFLSLMTKTESEAASYEFTTLTCIPGVIEYKGANIQLLDLPGIIEGAAQGKGRGRQVIAVARTADVVIMMLDATKGDVQRELLEKELESVGIRLNRPKPNIYFKPKKGGGLSYNSTVPLTQCSEKLVQLILHEYKIFNAEVLFREDCSPDDFIDVIVGNRVYMPCLYVYNKVDQISIEEVDRLAHRPNSVVISCGMKLNLDYLLEQLWEYLALICIYTKKRGERPDFGDPIIMRRAASVKHVCHRIHRTLASQFKYALVWGTSTKYSPQRVGLTHIMEHEDVIQIVKK
Eukaryota/Metazoa	Chordata	Lepisosteus oculatus	LcoDRG2	DRG2	XP_006637216.1	MGILEKISDIEKEIARTQKNKATEYHLGLLKAKLAKYRAQLLEPSKSAGAKGEGFDVMKSGDARVALIGFPSVGKSTFLSLMTSTASEAASYEFTTLTCIPGVIEYKGANIQLLDLPGIIEGAAQGKGRGRQVIAVARTADVVIMMLDATKGDVQRGLLEKELESVGIRLNMSKPNIYFKPKKGGGISYNSTVPLTHCSEKLVQLILHEYKIFNAEVLFREDCTSDEFIDVIVGNRVYMPCLYVYNKIDQISMEEVDRLAKRPNSVVISCGMKLNLDYLLETLWEYLALICIYTKKRGERPDFSDAIIMRRGASVEHVCHRIHRTLASQFKYALVWGTSTKYSPQRVGLTHVMEHEDVIQIVKK
Eukaryota/Metazoa	Chordata	Petromyzon marinus	PmarDRG2	DRG2	XP_032816846.1	MGILEKIAEIEREISRTQKNKATEYHLGLLKAKLAKYRAQLLEPSKSAAKGEGFDVMKSGDARVALIGFPSVGKSTFLSLVTATASECASYEFTTLTCIPGVIEYNGANIQLLDLPGIIEGAAQGKGRGRQVIAVARTADVVIMMLDATKGDVQRTLLEKELEAVGIRLNVQKPNIYFKQKKGGGLAFNSTVPLTQCSEKLCQLILHEYKIFNAEVLFREDCTADELIDVIVGNRVYMPCLYVYNKIDQISLEEVDRLAREPHSVVISCEMKLNLDYLLEVLWEYLALIRVYTKKRGERPDFEGGLILRRSATVEHVCHVIHRTLTSQFKYALVWGTSTKYSPQRVGAGHRMEHDDVIQVVKK
Eukaryota/Metazoa	Chordata	Branchiostoma belcheri	BbeDRG2	DRG2	XP_019613924.1	MTLKPEDMGILEKIAEIEREIARTQKNKATEYHLGLLKAKLAKYRQQLLEPTTKAGAKGEGFDVMKSGDARVALIGFPSVGKSTLLNTLTATHSESASYEFTTLTCIPGVIQYNGANIQLLDLPGIIEGASQGKGRGRQVIAVARTADLVIIMLDAMKGDVQRSLLEKELESVGIRLNKKRPNIYFKLKKGGGVSFNSMCPLTHCSEKLVQMILHEYKIFNCEVLFREDCTADEFIDVICGNRVYLPCLYVYNKIDQISIEEVDRIAHQPYSVVISCEMKLNLDYLLEKMWEHLALIIVYTKRRGCPPDFGDGIIMRRSCSVEHVCHSIHRQLKSQFKYALVWGTSVKYSPQRVGLQHVMCHEDVIQVMKK
Eukaryota/Metazoa	Chordata	Styela clava	SclDRG2	DRG2	XP_039272160.1	MGILEKISEVEKEIQRTQKNKATEYHLGLLKAKLAKYRAQLLEGPKGSGQKGEGFDVMKSGDARVALIGFPSVGKSTLLSTLTNTESEQASYEFTTLTCIPGVIEYNGANIQLLDLPGIIEGAAGGKGRGRQVIAVGRTADVVVMMLDAAKGEKQKELLTLELEAVGIRLNKKVPNIYFKLKKGGGLSFNSTCVLTKINEKMVQLILHEYKIFNAEVLFRDDYGPDEFIDVVVGNRKYMSCLYVYNKIDQISIEEVDRIARQPHSVVISCNMKLNLDYLLEKMWEYLALMTVYTKKPAKKPDFSDGLILRANCTVEHACHAVHRSLVSGFKYAQVWGRSAKYNGQHVGLTHQLCHEDVLQIVKK
Eukaryota/Metazoa	Echinodermata	Strongylocentrotus purpuratus	SpurDRG2	DRG2	XP_030839938.1	MGILEKISQIEAEIARTQKNKATEYHLGLLKAKLAKYRTQLLEPTGKSGAKGEGFDVMKSGDARVALIGFPSVGKSTLLNTMTKTHSESAAYAFTTLTCIPGVIEYNGANIQLLDLPGIIEGASQGKGRGRQVIAVARTADLVVMMLDANKGDVQKNLLEKELESVGLRLNKPRPNIYYKPKKGGGVSFNSTIPLTKCNEKLVQLILHEYKIFNAEVLFREDCTPDEFIDVINDNRIYLPCLYVYNKIDQTSIEEVDRIAHMPHCLVISCEMKLNLDYLLEKMWEYLNLICLYTKKRSNRPDFGEGIIMRKGCSVEHVCHAIHRTLAENVKYALVWGTSTKYSPQRVGLTHLVHHEDVIQVVKK
Eukaryota/Metazoa	Echinodermata	Anneissia japonica	AjaDRG2	DRG2	XP_033117666.1	MGILEKIAQIEAEIARTQKNKATEYHLGLLKAKLAKYRTQLLEPQGKSGAKGEGFDVMKSGDARVALIGFPSVGKSTLLNVVTKTHSESASYEFTTLTCIPGVIEYNGANIQLLDLPGIIEGASQGKGRGRQVIAVARTADMVVMMLDATKGDVQKKLLEKELESVGLRLNKQKPNIYFKPKKGGGLSFNSTCTLTKCNEKLVQTILHEYKIFNAEVLFREDCSADDFIDVICDNRVYLPCIYVYNKIDQISIEEVDRIAHQPHCIVISCEMKLNLDYFLMKLWEYLGLICVYTKKRGEHPDFKDGIIMRRDCSVEHVCHAIHRSIANSFKYSLVWGTSVKYSPQRVGLLHTMNHEDVIQIVKK
Eukaryota/Metazoa	Arthropoda	Drosophila melanogaster	DmeDRG2	DRG2	NP_650822.1	MGILEKIAEIEREIARTQKNKATEYHLGLLKAKLAKYRSQLLEPSKKGEKGDGFDVLKSGDARVALIGFPSVGKSTMLSTLTKTESEAANYEFTTLTCIPGVIEYQGANIQLLDLPGIIEGAAQGKGRGRQVIAVARTADLVLMMLDATKPNVHRELLERELESVGIRLNKRKPNIYFKQKKGGGLSFNATCSLTRCNEKMVQTILHSFKIFNAEVLFREDCTEDEFIDVVTANRVYLPCLYVYNKIDQISIEEVDRLARQPNSIVVSCNMKLNLDYMMEALWEALQLIRVYTKKPGAPPDFDDGLILRKGVSVEHVCHAIHRTLAAQFKYALVWGTSTKYSPQRVGIAHVMADEDVIQVVKK
Eukaryota/Metazoa	Nematoda	Caenorhabditis elegans	CelDRG2	DRG2	NP_498808.2	MGILEKIAEIEHEISRTQKNKATEYHLGLLKAKLAKYRQQLLEPTGKGGAKGEGFDVMKSGDARVAMVGFPSVGKSTLLSSMTSTHSEAAGYEFTTLTCIPGVISYNGANIQLLDLPGIIEGASQGKGRGRQVISVAKTADLILMMLDAGKSDQQKMLLERELEAVGIRLNKKPPNIYVKQKKVGGVKFTNTVPLTHCNEKLIMTVLHEYKIFNADVIFREDCTVDEFIDVIQGNRVYMTCLYVYNKVDQISIEEIDRLARMPHHVVISCEMNLNMDYLLEKMWEYLALVRVYTKKPGNAPDLGPEDGIILRGGATIEHCCHALHRSIAAQLRYAIVWGTSTKFSPQRVGLHHKLDHEDVIQIVKK
Eukaryota/Metazoa	Mollusca	Crassostrea gigas	CgiDRG2	DRG2	XP_011437062.2	MGILEKIAEIEREISRTQKNKATEYHLGLLKAKLAKYRQQLLEPTGKSAGKGEGFDVMKSGDARVALIGFPSVGKSTLLSTLTSTKSECAAYEFTTLTCIPGVIEYNGAKIQLLDLPGIIEGAAQGKGRGRQVIAVARTADLVVMMLDATKSKIQKELLTAELESVGIRLNKRKPNIYFKQKKGGGISFNSTLPLTKCNEKMVQLILHEWKIFNAEVLFREDCTSDEFVDVILGSRVYMPCLYVYNKIDQISIEEIDRIAREPSSVVVSCNMRLNLDYLLEMVWEYLALVRVYTKKRGAKPDFEDGLILRRGCTAEHVCHVIHRTMVDNFKYGLVWGTSVKYSPQRIGLQHLMNHDDVIQVVKK
Eukaryota/Metazoa	Mollusca	Octopus sinensis	OsiDRG2	DRG2	XP_029646796.1	MGILEKIQEIEREISRTQKNKATEYHLGLLKAKLAKYRQQLLEPSAKSAARGEGFDVMKSGDARIALIGFPSVGKSTILNILTKTHSESASYEFTTLTCIPGVIEYNGANIQLLDLPGIIEGAAQGRGRGRQVIAVARTADLVVIMLDATKGDIQRELLENELESVGIRLNRKKPNIYFKQKKGGGISFNSTVPLTKINEKMVQLILHEYKIFNCEVLFREDCNSDELVDVILGNRIYMPCLYVYNKIDQISIEEVDRLAHKPYTVVVSCNMKLNLDYLLECVWEHLALVRVYTKKRGESPDFDGGLILRRGCLVEHVCHSIHRSLVNTFKYALVWGSSVKYSPQRVGIQHQMHHDDVIQIVKK
Eukaryota/Metazoa	Annelida	Capitella teleta	CteDRG2	DRG2	ELU12038.1	MGILERIAEIEREMARTQKNKATEYHLGLLKAKMAKLRAQLIEPTGKGGAKGEGFDVMKSGDARCALIGFPSVGKSTLLNTLTSTHSESANYEFTTLTCIPGVIEYKGANIQLLDLPGIIEGASQGKGRGRQVIAVARTADLVVMMLDATKGEVQRVLLEKELETVGIRLNKPKPNLYFKQKKGGGLSITSMVPLTKCNEKMVNLILHEYKIFNAEVIFREDCSAEDFIDVVVDNRVYMPCIYVYNKIDQITIEEVDRLARQPNSVVVSCNMKLNLDYFLDVVWEFLALIRVFTKKRGEAPNFEEGLIMRRGCTVEHVCHSIHRDLVPQFKYALVWGVSAKYSPQRVGLAHRMAHDDVIQVIKK
Eukaryota/Metazoa	Platyhelminthes	Fasciola hepatica	FheDRG2	DRG2	THD26186.1	MGILDKIADVENEISRTQKNKATEYHLGLLKAKLAKYRSQLLETQEKASGKGEGFDVMKSGDARVALIGFPSVGKSTLLNSLTSTHSECASYEFTTLTCIPGVIEYRGANIQLLDLPGIIEGASQGKGRGRQVIAVARTADLVIIMLDASKPDVHRTLLERELESVGMRLNKRKPNIYFKPKKTGGLQITSMVPLTKINEKMTQMILQEYKIFNAEVIFREDCTPDEFIDVVVGNRVYVGCLYVYNKIDQVSLQEVDRLARAPHSVVVSCNMKLNLDYLLEKLWEHLDLIQVFTKKRGQKPDLDDGLILRNGATIEHVCHVIHRTLVSEFKYALVWGTSVKFSPQHVGLNHTVHHHDVIQIIKK
Eukaryota/Metazoa	Cnidaria	Actinia tenebrosa	AteDRG2	DRG2	XP_031570438.1	MGILERISEIEKEIARTQKNKATEYHLGLLKAKLAKYRAQLLEPPKGSAAAKGEGFDVMKSGDARVALIGFPSVGKSTLLSKMTKTQSACASYEFTTLTCIPGVITYNGANIQLLDLPGIIEGASQGKGRGRQVIAVGRTADLVLIMLDASKGEVQRGLLEKELESCGIRLNTKRPDIYFKIKKSGGIKFNSTCRVTHVDEKMVMMILHEYKIFHAEVLFREDYTADELIDVISDNRKYIPCVYVYNKIDCISLEEVDRLARLPDSVVVSCEYELNLDYLLEEIWDYLALIRVYTKRRGEPPDFQGGLILRRGCTVEHVCHRIHRTLVDNFKYALVWGTSTKYSPQRVGINHIMNNDDVIQIMKK
Eukaryota/Metazoa	Cnidaria	Nematostella vectensis	NveDRG2	DRG2	XP_001639649.1	MGILEKISEIEKEIARTQKNKATEYHLGLLKAKLAKYRAQLLEPAKGSSSAKGDGFDVMKSGDARVALIGFPSVGKSTLLTKLTQTQSACASYEFTTLTCIPGVINYNGANIQLLDLPGIIEGAAQGKGRGRQVIAVARTADLVLMMLDASKGEIQKKLLEKELESCGIRLNTKKPEIYFKIKKGGGLKFNSTCKLTHVDEKLVQLILHEYKIFNAEVLFRDDYTADQLIDVISGNRVYLPCLYVYNKVDCISLEEVDRLARLPDSVVASCEMELNLDYLLYQIWEYLALIRVYTKKRGEPPDFVDGLILRRGATVEHVCHVIHRSIVEHFKYALVWGTSTKYSPQRVGINHIMNDDDVIQVMKK
Eukaryota/Metazoa	Cnidaria	Stylophora pistillata	SpiDRG2	DRG2	XP_022778983.1	MGILEKISEIEKEIARTQKNKATEYHLGLLKAKLAKYRSQLLEPPKSAGGGKGEGFDVMKSGDARVALIGFPSVGKSTLLNKLTTTTSVSASYEFTTLTCIPGVIEYNGANIQLLDLPGIIEGASQGKGRGKQVIAVARTADMVVMMLDAAKGEIQKVLLEKELEDCGIRLNCSKPNLYFKQKKGGGISFNSTCSLTHLDEKLVMMILHEYKIFNAEVLIREDCTADQLIDVICANRIYLPCVYVYNKIDCISIEEVDRLARLPHSVVVSCEMELNLDYLLSQVWEHLALLRVYTKKRGDPPDFNGGLILRRGATVEHVCHAVHRTLVDVFKYALVWGTSTKYSPQRVGINHTMNDEDVIQIMKK
Eukaryota/Metazoa	Ctenophora	Mnemiopsis leidyi	MleDRG2	DRG2	MLRB33981	MGILEKIAEIEAEMARTQKNKATEYHLGTLKAKLAKYRAQLLEPTGKAGAKGDGFEVMKSGDARVALIGFPSVGKSTLLSTVTKTESECASYEFTTLTCIPGVIEHQGARIQLLDLPGIIEGAAQGKGRGRQVIAVARTSDLVVMMLDATKGDKQRELLTYELESVGIRLNKRRPNVYFKKKTTGGVKFTTVVPLTRINEKTVMSVLHEYKLFNCELLIREDISLDELIDVIDGNRVYLNCLYVYNKIDIVSLEEVDRIAREPHHVVISCNAGLNLDYLIEMIWEYLELIQVYTKKRGFSPDFDEGIIMRKNSTVEDVCHSIHRTMASSFKYGMVWGTSVKFSPQRVGLTHKMHHDDVLQIVKK
Eukaryota/Metazoa	Placozoa	Trichoplax sp. H2	TriDRG2	DRG2	RDD36969.1	MGILEKISEIEKEISRTQKNKATEYHLGLLKAKLAKYRAQLLEGPKSSSAKGEGFDVMKSGDARVALIGFPSVGKSTLLNKLTSTFSESASYEFTTLTCIPGVIEHNGAKIQLLDLPGIIEGAAQGKGRGRQVIAVGRTADVVLMMLDATKGDVQRALLKAELETVGIRLNARRPNIYFKPKKAGGLHFNATCPLTHVNEKLIQLILHEYKIFNAEVLFREDCTADEFIDVITGNRVYLPCIYVYNKIDTISIEEVDRIARQPHSIVIREEASRTVEVDIFWNGYFVIIAKNPDFGDGLILRNNATVEHVCHYIHRTIANSFKYALIWGTSTKFNPQRVGLSHVVQDEDVIQIVKK
Eukaryota/Metazoa	Porifera	Amphimedon queenslandica	AquDRG2	DRG2	XP_003382785.1	MGILEKIQEIEREIARTQKNKATEYHLGLLKAKLAKYRSQLIQDQGSKTSGKGEGFDVMKSGDARVVLIGFPSVGKSTLLNLLTSTHSESASYEFTTLTCIPGVIEYNGANIQLLDLPGIIEGASQGKGRGRQVISVARTADVILMMLDASKGEIQKALLEKELESVAIRLNKRPPDIYFKIKKGGGLSINSMLTLTKISEKMVQMILHEYKIFNAEVVFREDCTTDEFIDVIMGNRVYLKCLYCYNKVDTISIEEMDRLARQPNCIVISCGLKLNLDYLLEVIWEYLQLLRVYTKRRGEPPDLSGASSLIMRKGCTVEHVCHAVHRTFVDSFKYALVWGTSTKYSPQRVGLHHLMHDEDVIQVMKK
Eukaryota/Metazoa	Porifera	Eunapius subterraneus	EsuDRG2	DRG2	OM256447	MGILEKIQEIEREISRTQKNKATEYHLGLLKAKLAKYRAQLIEAPKSGAGKGEGFDVMKSGDARVALIGFPSVGKSTLLNKLTSTQSECAAYEFTTLTCIPGVIEYHGANIQLLDLPGIIEGASQGKGRGRQVIAVARTADLVLMMLDAAKGDIQRELLEKELENVGIRLNKRRPNIYVKIKKGGGMSINSMVTLTKMSEKLAQLILHEYKIFNVEVLFREDCTAEEFIDVIIGNRVYLKCVYCYNKIDQISLEEVDRLARQPNSLVISCELDLNLDRLLTKLWEFLALIRVYTKKRGEPPDFSNPLILRTNSAVEHVCHSVHRTLVGQFRYALVWGTSTKYNPQRVGLRHRVDDEDVIQIVKK
Eukaryota/Fungi	Ascomycota	Saccharomyces cerevisiae YJM1078	SceRBG2	DRG2	AJR85197.1	MGIIDKIKAIEEEMARTQKNKATEHHLGLLKGKLARYRQQLLADEAGSGGGGGSGFEVAKSGDARVVLIGYPSVGKSSLLGKITTTKSEIAHYAFTTLTSVPGVLKYQGAEIQIVDLPGIIYGASQGKGRGRQVVATARTADLVLMVLDATKSEHQRASLEKELENVGIRLNKEKPNIYYKKKETGGVKVTFTSPPKTNLTEQAIKMILRDYRIHNAEVLVRDDQCTIDDFIDVINEQHRNYVKCLYVYNKIDAVSLEEVDKLAREPNTVVMSCEMDLGLQDVIEEIWYQLNLSRVYTKKRGVRPVFDDPLVVRNNSTIGDLCHGIHRDFKDKFKYALVWGSSAKHSPQKCGLNHRIDDEDVVSLFAK
Eukaryota/Fungi	Blastocladiomycota	Allomyces macrogynus ATCC 38327	AmaDRG2	DRG2	KNE62751.1	MGILEKIAEIEREIGRTQKNKATEYHLGLLKAKLAKYRLQLLEPSGKSGQKGEGFDVMRSGDARVAMIGFPSVGKSTLLNKLTKTHSVASAYEFTTLTCIPGKIDYHGAQIQLLDLPGIIEGASQGKGRGRQVVAVARTADLVLMVLDATKAKNQRELLERELEAVGIRVNKRRPNVYFKVKTGGGLSINATCKLTKINEKMVYHILHDYRIFNAEVLIREDITVDEFIDVVLGNRKYINCLYCYNKIDSISMEELDAIAREPNTVVVSCEMDLNLEYLVDKMWEHLNLTRVYTKKRGEYPDFDGGLIMRAGATIEHVCHAVHRTLRDNFRYALVWGTSAKHNPQRVGLAHVVQNEDVVQIVKKK
Eukaryota/Fungi	Chytridiomycota	Spizellomyces punctatus DAOM BR117	SpunDRG2	DRG2	XP_016608990.1	MGITEKIADIEREIARTQKNKATEYHLGLLKAKLARYRVMLLEPTGKSGPKGAGFDVVRSGDARVAMIGFPSVGKSTLLSKTTETKSEAASYEFTTLTCIPGKIHYNGAQIQLLDLPGIIEGAAQGKGRGRQVIAVAKTADLILMMLDATKGPRQRELLEAELEAVGIRINTHRPNIYFKVKKGGGISFNSTCKLTHLNERMVYQILHDYKIHNAEVLIREDATVDQFIDVVLGNRKYISCLYCYNKIDEISIEEVDSLAREPNTVVVSCESDLNLEYLIDQIWHHLDLIRVYTKKRGEFPDFDGGLILKRGTTVEGVCRNIHKSLVDEFNYALVWGTSTKHNPQRVGLNHVVEDEDVIQVVKKK
Eukaryota/Fungi	Mucoromycota	Gigaspora rosea	GroDRG2	DRG2	RIB04186.1	MGILEKIAEIEKEISRTQKNKATEYHLGLLKAKLAKYRVQLLEPSKSGGVKGEGFDVMKSGDARVALIGFPSVGKSTLLNKLTKTHSEAGAYEFTTLTCIPGKIEYNGANIQLLDLPGIIEGAAQGKGRGRQVISVARTADLVLMMLDATKSSQQRILLERELEIVGIRLNTEKPNIYFKVKKGGGISFNATVKLTYLNEKMVYNILHDYKIFNAEILVREDVTIDEFIDVVLGNRKYIKCLYCYNKIDSITLEELDRLAREPNTIVISCEMDLNLDYLVEQVWKYLNLLRIYTKKRGEYPDLEGGLIVRQGATVEHVCHAIHRSLVEEFRYALVWGTSTKHNPQRVGLSHVMENEDIIQVVKKK
Eukaryota/Fungi	Mucoromycota	Gigaspora margarita	GmaDRG2	DRG2	KAF0454413.1	MGILEKIAEIEKEISRTQKNKATEYHLGLLKAKLAKYRVQLLEPSKSGGVKGEGFDVMKSGDARVALIGFPSVGKSTLLNKLTKTHSEAGAYEFTTLTCIPGKIEYNGANIQLLDLPGIIEGAAQGKGRGRQVISVARTADLVLMMLDATKSSQQRILLERELEIVGIRLNTEKPNIYFKVKKGGGISFNATVKLTYLNEKMVYNILHDYKIFNAEILVREDVTIDEFIDVVLGNRKYIKCLYCYNKIDSITLEELDRLAREPNTVVISCEMDLNLDYLVEQVWKYLNLLRIYTKKRGEYPDLEGGLIVRKGATVEHVCHAIHRSLVEEFRYALVWGISTKHNPQRVGLSHIMENEDVIQVVKKK
Eukaryota/Fungi	Mucoromycota	Podila epigama	PepDRG2	DRG2	KAF9406319.1	MGILEKIADIEKEISKTQKNKATEYHLGLLKAKLAKYRVQLLDTGKTASKGEGFDVMKSGDARVALIGFPSVGKSTLLNKLTNTHSEACAYEFTTLTCIPGKIEYNGANIQLLDLPGIIEGAAQGKGRGRQVIAVARTADLIMIMLDATKSETQKQLLETELEAVGIRLNTQRPNVYFKIKTGGGISFNATCKLTTLTEKIVHHILHDYRIFNAEVLIREDITVDQFIDVVLGNRKYIQCIYCYNKIDSIPMERVDQLARTPKTVVMSCEMDLNMDFLVETIWKNLNLLRVYTKKRGEYPDFEGGLIIRSGSTIEHVCHAVHRSLATEFKYALVWGRSTKHNPQRVGLSHLVENEDVIQIVKRR
Eukaryota/Fungi	Mucoromycota	Lichtheimia corymbifera JMRC:FSU:9682	LcoDRG2	DRG2	CDH58379.1	MGILEKIQDIENEIRRTQKNKATEYHLGLLKAKLAKYRVQLLEGSKTKSEKGEGFDVMKSGDARVVMIGFPSVGKSTLLNKLTTTESVAAAYEFTTLTCVPGKFTYKGANIQLLDLPGIIEGASQGKGRGRQVIAVARTADVVLMMLDATKSSRQRELLEAELEAVGIRLNQSFPNVSFKIKKAGGISFNATVKLHYLDQKMVQNILHDYKIFNADIVIREDITVDQFIDVILGNRRYIKCIYCYNKIDQITMEELDRLAREPNTVVVSCEQDLNMDYLVDSIWKKLNLMRVYTKRRGELPDFDDGLIVRNGATIEHVCHAIHRSLAHSFRYALVWGTSTKHNPQRVGINHLVHDEDVVQVVKK
Eukaryota/Fungi	Mucoromycota	Rhizopus microsporus	RmiDRG2	DRG2	ORE21572.1	MGILEKIQDIEDEIKRTQKNKATEYHLGLLKGKLARYRAQLLEGSKTKSEKGEGFDVMKSGDARVVMIGFPSVGKSTLLSKLTTAESVAAAYEFTTLTCVPGKFTYKGANIQLLDLPGIIEGASQGKGRGRQVIAVARTADVILMMLDATKSAQQRPLLEAELEAVGIRLNQSFPNVSFKIKKAGGISFNATVKLTKMDQKMAQNILHDYKIFNADIVIREDITVEQFIDVILGNRRYIKCIYCYNKIDQISLEEVDRLAHEPDTVVVSCEEDLNLDYLVESIWRKLNLMRIYTKKRGEYPDFDDGLIVRNGATIEHVCHAIHRSLADNFRYALVWGTSTKHNPQRVGISHLVHDEDVVQVVKK
Eukaryota/Fungi	Mucoromycota	Mucor lusitanicus	MluDRG2	DRG2	ORZ16946.1	MGIVEKINDIENEIKRTQKNKATEYHLGLLKAKLARYRVQLLEGAKTKSEKGEGFDVMKSGDARVVMIGFPSVGKSTLLSKLTTTESAVAGYEFTTLTCVPGKFTYKGANIQLLDLPGIIEGASQGKGRGRQVIAVARTADVVLMMLDATKSAQQRPLLEAELEAVGIRLNQSFPNVSFKIKKAGGISFNATLKLTKIDQKMVHNILHDYKIFNADIVIREDITVDQFIDVILGNRRYIKCIYCYNKIDQISLEEVNRLAHEDNTVVVSCEDDLNLDYLIETIWRKLNLMRVYTKKRGEYPDFSDGLIVRNGATIEHVCHAIHRTLTDNFRYALVWGTSTKHNPQRVGINHLVGDEDVVQVVKK
Eukaryota/Plantae	Chlorophyta	Chlorella sorokiniana	CsoDRG2	DRG2	PRW59785.1	MGILEKIKEIEFEMGRTQKNKATEYHLGQLKAKLAKLRTQLQEPSGKGGASGEGFEVQKYGDGRVALIGFPSVGKSTLLTELTGTSSEAAGYEFTTLTCIPGVIHYNDAKIQLLDLPGIIEGAAEGRGRGRQVIAVCKSADLLLMVLDAGKPHYHREILTRELEAVGMRLNRSPPNITFRKKKTGGITINSMVQLTRMDERMVQRILQEYKIHNCDLLFKEDCSVDDLIDVIEGNRRYVKCLYVYNKMDICSMEEVDEIARRPYSIPISCYLKLNFDGLLARIWEMMGLVRVYTKKVGHKPDFGDPVVLSEDRGGTSIRHFCEMIHKSLVPQFQYALVWGTSSKHMPQRCGLSHKLEDEDVVQIVKKKVQVGDDARGRFSQAGKEYVRTVDRVKKEKLKT
Eukaryota/Plantae	Streptophyta	Physcomitrium patens	PpaDRG2	DRG2	XP_024384718.1	MGIVERIKEIEFEMARTQKNKATEYHLGQLKAKIAKLRTQLLEPPKGSSAAGDGFEVTKFGHGRVALIGFPSVGKSTLLTLLTGTQSEAAAYEFTTLTCIPGIIHYNDAKIQLLDLPGIIEGASEGKGRGRQVIAVAKSSDVVLMVLDASKSEGHRQILTRELEAVGLRLNKKPPQIYFKRKKTGGISFNSTMQLTHVDEKLCYQILHEYKIHNAEVLFREDATVDDLIDVIEGNRKYIKCVYVYNKIDVIGIDDVDHLSRQPNSIVISCNLQLNLDRLLARMWDEMGLVRVYTKPQGQQPDFSEPVVLSTDRGGCSVEDFCNHIHRSLLRDIKYVLVWGTSAKHYPQRCGTQHILQDEDVVQIVKKKEKEEDGGRGRFKSHTTGPVRIADREKKAPLKQ
Eukaryota/Plantae	Streptophyta	Arabidopsis thaliana	AtDRG2a	DRG2	AT1G17470.1	MGIIERIKEIEAEMARTQKNKATEYHLGQLKAKIAKLRTQLLEPPKGASGGGEGFEVTKYGHGRVALIGFPSVGKSTLLTMLTGTHSEAASYEFTTLTCIPGVIHYNDTKIQLLDLPGIIEGASEGKGRGRQVIAVAKSSDLVLMVLDASKSEGHRQILTKELEAVGLRLNKTPPQIYFKKKKTGGISFNTTAPLTHIDEKLCYQILHEYKIHNAEVLFRENATVDDFIDVIEGNRKYIKCVYVYNKIDVVGIDDVDRLSRQPNSIVISCNLKLNLDRLLARMWDEMGLVRVYSKPQGQQPDFDEPFVLSSDRGGCTVEDFCNHVHRTLVKDMKYALVWGTSTRHNPQNCGLSQHLEDEDVVQIVKKKERDEGGRGRFKSHSNAPARIADREKKAPLKQ
Eukaryota/Plantae	Streptophyta	Arabidopsis thaliana	AtDRG2b	DRG2	AT1G72660.1	MGIVERIKEIEAEMARTQKNKATEYHLGQLKAKIAKLRTQLLEPPKGSSGGGDGFEVTKYGHGRVALIGFPSVGKSTLLTMLTGTHSEAASYEFTTLTCIPGVIHYNDTKIQLLDLPGIIEGASEGKGRGRQVIAVAKSSDLVLMVLDASKSEGHRQILTKELEAVGLRLNKRPPQIYFKKKKTGGISFNTTTPLTRIDEKLCYQILHEYKIHNAEVLFREDATVDDFIDVVEGNRKYIKCVYVYNKIDVVGIDDVDRLARQPNSIVISCNLKLNLDRLLARMWDEMGLVRVYSKPQSQQPDFDEPFVLSADRGGCTVEDFCNQVHRTLVKDMKYALVWGTSARHYPQHCGLFHHLEDEDVVQIVKKKVREEGGRGRFKSHSNAPARIADREKKAPLKQ
Eukaryota/Plantae	Streptophyta	Oryza brachyantha	ObrDRG2	DRG2	XP_006654294.1	MGILEKIKEIEAEMARTQKNKATEYHLGQLKAKIAKLRTQLLEPPKGSAGGGDGFEVTKFGHGRVALIGFPSVGKSTLLTMLTGTHSEAASYEFTTLTCIPGIIHYNDTKIQLLDLPGIIEGASEGKGRGRQVIAVAKSSDLVLMVLDASKSEGHRQILTRELEAVGLRLNKRPPQIYFKRKKTGGISFNSMIPLTHVDEKLCYQILHEYKIHNAEVLFREDATVDDLIDVIEGNRKYIKCVYVYNKIDVVGIDDVDNLARQPNSLVISCNLQLNLDRLLARMWEEMGLVRVYTKPQGQQPDFTDPVVLSTDRGGCTVEDFCNHIHRSLLKDVKYVLVWGTSARHYPQHCGLGHVLQDEDVVQIVKKKEKEEGGRGRFKSHTNAPTRISDREKKAPLKT
Eukaryota/Plantae	Streptophyta	Raphanus sativus	RsaDRG2a	DRG2	XP_018437110.1	MGIIERIKEIEAEMARTQKNKATEYHLGQLKAKIAKLRTQLLEPPKGASGGGEGFEVTKYGHGRVALIGFPSVGKSTLLTMLTGTHSEAASYEFTTLTCIPGVIHYNDTKIQLLDLPGIIEGASEGKGRGRQVIAVAKSSDLVLMVLDASKSEGHRQILTKELEAVGLRLNKKPPQIYFKKKKTGGISFNTTAPLTHIDEKLCYQILHEYKIHNAEVLFRENATVDDFIDVIEGNRKYIKCVYVYNKIDVVGIDDVDRLARQPNSIVISCNLKLNLDRLLARMWDEMGLVRVYSKPQGQQPDFDEPFVLSSDRGGCTVEDFCNHVHRTLVKDMKYALVWGTSARHNPQNCGLSQHLEDEDVVQIVKKKERDEGGRGRFKSHSNAPARIADREKKAPLKQ
Eukaryota/Plantae	Streptophyta	Raphanus sativus	RsaDRG2b	DRG2	XP_018457469.1	MGIIERIKEIEAEMARTQKNKATEYHLGQLKAKIAKLRTQLLEPPKGSSGGGDGFEVTKYGHGRVALIGFPSVGKSTLLTMLTGTHSEAASYEFTTLTCIPGVIRYNDTKIQLLDLPGIIEGASEGKGRGRQVIAVAKSSDLVLMVLDASKSEGHRQILTKELEAVGLRLNKRPPQIYFKKKKTGGISFNTTAPLTRIDEKLCYQILHEYKIHNAEVLFREDATVDDFIDVIEGNRKYIKCVYVYNKIDVVGIDDVDRLARQPNSIVISCNLKLNLDRLLARMWEEMGLVRVYTKPQGQQPDFDEPFVLSADRGGCTVEDFCNHVHKTLVKDMKYALVWGTSARHYPQHCGLSHRLEDEDVVQIVKKKEREEGGRGRFKTHSNAPARIADREKKAPLKQ
Eukaryota/Plantae	Streptophyta	Solanum lycopersicum	SlyDRG2a	DRG2	XP_004235570.1	MGIVERIKEIEAEMARTQKNKATEYHLGQLKAKIAKLRTQLLEPPKGSSGAGEGFEVTKFGHGRVALIGFPSVGKSTLLTMLTGTHSEAASYEFTTLTCIPGIIHYNDTKIQLLDLPGIIEGASEGKGRGRQVIAVSKSADIVLMVLDASKSEGHRQILTKELEAVGLRLNKKPPQIYFKKKKTGGISFNSTLHLTHVDEKLCYQILHEYKIHNAEVLFREDATVDDLIDVIEGNRKYMKCIYVYNKIDVVGIDDVDRLARQPNSVVISCNMKLNLDRLLAKMWEAMGLVRVYTKPQGQQPDFTDPVVLSADRGGCTVEDFCNHIHRSLVKDVKYVLVWGTSARHSPQHCGLAQMLEDEDVVQIVKKKEKEDGGGRGRFKSHSNAPSRISDREKKAPLKT
Eukaryota/Plantae	Streptophyta	Solanum lycopersicum	SlyDRG2b	DRG2	XP_004252393.1	MGIVERIKEIEAEMARTQRNKATEYHLGQLKAKIAKLRTQLLEPPKGSSGAGEGFEVTKYGHGRVALIGFPSVGKSTLLTMLTGTHSEAASYEFTTLTCIPGIIHYNDTKIQLLDLPGIIEGASEGKGRGRQVIAVSKSSDIVLMVLDASKSEGHRQILTRELEAVGLRLNKRPPQIYFKKKKTGGISFNSTLHLTHIDEKLCYQILHEYKIHNAEVLFREDATVDDLIDVIEGNRKYMKCIYVYNKIDVVGIDDVDRLSRQPNSIVISCNLKLNLDRLLAKMWEAMGLVRVYTKPQGQQPDFAEPVVLSADRGGCTVEDFCNHIHRNLVKDVKYVLVWGTSARHYPQHCGLSHPLQDEDVVQIVKKKEREDGGGRGRFKSHSNAPVRISDREKKAPLKT
Eukaryota/Plantae	Streptophyta	Solanum tuberosum	StuDRG2a	DRG2	XP_006342947.1	MGIVERIKEIEAEMARTQKNKATEYHLGQLKAKIAKLRTQLLEPPKGSSGAGEGFEVTKFGHGRVALIGFPSVGKSTLLTMLTGTHSEAASYEFTTLTCIPGIIHYNDTKIQLLDLPGIIEGASEGKGRGRQVIAVSKSADIVLMVLDASKSEGHRQILTKELEAVGLRLNKRPPQIYFKKKKTGGISFNSTLHLTHVDEKLCYQILHEYKIHNAEVLFREDATVDDLIDVIEGNRKYMKCIYVYNKIDVVGIDDVDRLSRQPNSVVISCNMKLNLDRLLAKMWEAMGLVRIYTKPQGQQPDFTDPVVLSADRGGCTVEDFCNHIHRSLVKDVKYVLVWGTSARHSPQHCGLAQMLEDEDVVQIVKKKEKEDGGGRGRFKSHSNAPSRISDREKKAPLKT
Eukaryota/Plantae	Streptophyta	Solanum tuberosum	StuDRG2b	DRG2	XP_006361343.1	MGIVERIKEIEAEMARTQKNKATEYHLGQLKAKIAKLRTQLLEPPKGSSGAGEGFEVTKYGHGRVALIGFPSVGKSTLLTMLTGTHSEAASYEFTTLTCIPGIIHYNDTKIQLLDLPGIIEGASEGKGRGRQVIAVSKSSDIVLMVLDASKSEGHRQILTRELEAVGLRLNKRPPQIYFKKKKTGGISFNSTLHLTHIDEKLCYQILHEYKIHNAEVLFREDATVDDLIDVIEGNRKYMKCIYVYNKIDVVGIDDVDRLSRQPNSIVISCNLKLNLDRLLAKMWEAMGLVRVYTKPQGQQPDFAEPVVLSSDRGGCTVEDFCNHIHRSLVKDVKYVLVWGTSARHYPQHCGLSHPLQDEDVVQIVKKKEREDGGGRGRFKSHSNAPVRISDREKKAPLKT
Eukaryota/Plantae	Streptophyta	Theobroma cacao	TcaDRG2	DRG2	EOY27217.1	MGIIERIKEIEAEMARTQKNKATEYHLGQLKAKIAKLRTQLLEPPKGSSGAGEGFEVTKFGHGRVALIGFPSVGKSTLLTMLTGTHSEAASYEFTTLTCIPGIIHYNDTKIQLLDLPGIIEGASEGKGRGRQVIAVAKSSDLVLMVLDASKSEGHRQILTKELEAVGLRLNKRPPQIYFKKKKTGGISFNSTLPLTHVDEKLCYQILHEYKIHNAEVLFREDATVDDLIDVIEGNRKYIKCVYVYNKIDVIGIDDVDKLARQPNSVVISCNLKLNLDRLLSKMWEEMGLVRVYTKPQGQQPDFSDPVVLSADRGGCTVEDFCNHIHRNLLKDVKYVLVWGTSARHYPQHCGLSQSLQDEDVVQIVKKKEKEEGGRGRFKSHSTAPARISDREKKAPLKT
Eukaryota/Plantae	Streptophyta	Zea mays	ZmaDRG2	DRG2	NP_001149923.1	MGILERIKEIEAEMARTQKNKATEYHLGQLKAKLAKLRTQLLEPPKGSSGGGDGFEVTKFGHGRVALIGFPSVGKSTLLTMLTGTHSEAASYEFTTLTCIPGIVHYNDTKIQLLDLPGIIEGASEGKGRGRQVIAVAKSSDLVLMVLDASKSEGHRQILTRELEAVGLRLNKRPPQIYFKRKKTGGISFNTTVPLTHIDEKLCYQILHEYKIHNAEVLFREDATVDDLIDVIEGNRKYIKCVYVYNKIDVVGIDDVDNLARQPNSLVISCNLKLNLDRLLARMWEEMGLVRVYTKPQGQQPDFTDPVVLSTDRGGCTVEDFCNHIHRSLLKDVKYVLVWGTSARHYPQHCGLGHGLNDEDVVQIVKKKEKEEGGRGRFKSHTNAPDRISDRVKKAPLKT
Eukaryota/Protista	Amoebozoa	Heterostelium album PN500	HalDRG2	DRG2	XP_020429417.1	MGILEKIKDIESEMARTQKNKATEHHLGMLKAKLARLRQQLLEPPKSSGKTGEGFEVLKSGDARVALIGFPSVGKSTILSKLTSTQSAQAEYEFTTLTCIPGVIQYHGARIQLLDTPGIIEGASQGRGRGKQVISVARTADLILMMLDSTKGEIQKRLLEEELEAIGIRLNSQPPNIYFKQKTAGGVNFTATVGLTKITEKLAKSILHEYKIFNCDLVVRCDPTVDELIDAIEGRRSYIRCLYVYNKVDQLSMEEVDRLARLPNSVVISCNLNLNLDYLLDKIWEYLSLVRVYTKKRGGNYHQHFAPDFNDAVILRSGATVEHVCGYLHKELANQFKYGLVWGVSAKHCPQRVGLAHPLEDEDVIQIVKK
Eukaryota/Protista	Amoebozoa	Tieghemostelium lacteum	TlaDRG2	DRG2	AER35083.1	MGILEKIKDIESEMARTQKNKATEHHLGMLKAKLARLRAQLLEPPKSSGKGGDGFEVLKSGDARVALIGFPSVGKSTILTKLTETESQAASYEFTTLTCIPGVIQYRGARIQLLDTPGIIEGASSGRGRGKQVISVARTADLILMMLDATKGEIQKRILEEELESIGIRLNSQPPNIYYKEKKAGGVNFTATVPLTKITEKLAKSILHEYKIHHCDLVVRCDPTVDELIDAIEGRRSYIKCLYVYNKIDQLSIEEVDKIARLPNSVVISCNLNLNLDYLLEKIWEYLNLVRVYTKKRGESPDFGDAVILRDGASVEHVCQYLHKELISQFKYGIVWGISAKHGGGRVGLAHVLEDEDVIQIVKK
Eukaryota/Protista	Apusozoa	Thecamonas trahens ATCC 50062	TtrDRG2	DRG2	XP_013753338.1	MTTRWSTSTDTMGLLDKIKDLEAEIARTQKNKATEKHLGSLRAKLAKARAEMMEGPKSSGKGEGFDVAKAGDARVSMVGFPSVGKSTLLSKVTDTESTSGAYEFTTLTCIPGVIEYMGANIQLLDLPGIIEGAAKGKGRGRQVIGVARTSDLILMMMDASKGEIQRKLLEAELESVGIRLNEQPPDITFKVKKGGGIQFNSTVPLTKIDENVVKSILSTYKIHHAEVLFREDATMQQFIDVIQGNRRYIRCLYVYNKMDTVWMEEVERLANQPDTIVISCAWDINLDWLIESIWDYLDLTRVYTKKRSAMPDFDEPFILRDGTDVESVCRSIHNDMVNTFKYATVWGRSSKFNPNPQRVGLKHVLADEDVLQIVAATIDG
Eukaryota/Protista	Choanoflagellatea	Monosiga brevicollis MX1	MbrDRG2	DRG2	XP_001746286.1	MGILDRIAEIEAEMNRTQKNKATEHHLGLLKARIAKLRAQLIADSETTGPKGEGFEVSKAGDARVVMIGFPSVGKSTLLTSMTKTESNSASYEFTTLTCIPGVLEYSGSRIQLLDLPGIIEGAAQGKGRGKQVIAVARTADLVLMMLDCTKGEKQKELLTKELESCGIRLNQKPPNIYYKPKKAGGVSFNATCKLTKVDERMVKMVLHEYKIHHAEILFREDCTTEQLIDVIVGNRVYLNCLYCYNKIDLVSLEECSRLAHLPHSVVASSALKLNFPYLKDMIWEYLALVRVYTKKKGQFPDLSEPLVLRGGCTVRDACAALHRTLADQVKSALVWGTSTKHDPQKVGLAHLLEDEDVLQVIKK
Eukaryota/Protista	Ciliophora	Paramecium sonneborni	PsoDRG2	DRG2	CAD8092507.1	MGLIEKIKEIEDEMARTQKNKATEYHMGQLKAKLAKYRTQLLEPPKSGPKGEGFEVQKFGNARVCMIGFPSVGKSTILSTLTKTQSLVAAYEFTTLTCIPGVIDYKDAKIQLLDLPGIIEGASEGRGRGRQVIAVAKACDLVLMVLEADKAEDQRRKLTLELDKMGIRLNRKKPDVTITPNKSGMVRITSTIKLTKVDEKLIKNIMQEYKIHNVDILIREDITVDDLIDIIEGNRKYVKCLYVFNKIDKISIEEVDEIARRKDHCVISCNLKLNLDYLLECMWEKLDLVRVYTKKRGQQPDFTDPIVLSNDRNGLMVRSVCAQIHKELVDEFKFAIVWGRSCKFNPQKVGLNHVLADEDVLQIYKSKTKAQLAKQNKQIKGTKQDRKKEEKGDKSSKK
Eukaryota/Protista	Euglenozoa	Naegleria lovaniensis	NloDRG2	DRG2	XP_044550709.1	MGLLEKIKDIENEMNKTQKNKATEYHLGLLKARLARLRSQLIDSEKKGGGGGDGFEARKAGDARVALIGFPSVGKSTLLNKVTGTESETGAYEFTTLTCIPGVIEYNGSRIQLLDLPGIIEGAAEGKGRGRQVISTARTADLVLMMLDASKGEIHRQLLEKELETVGIRLNKPRPNMYFKPLKQGGLRYTTTCKQTKGLTEKLVADILREHKIHNAEVVIRYDAEIDDFIDLVEGNRQYIRCLYVYNKVDTITLEEVDRLARKENSVVISCNWDLNLDYLIDQIWEHLGLIRVYTKKKGCAPDFKDPVVLREGATVEDICISIHKDMKKSFKYAYVWGKSAKHVPQCVGLNHELTDEDVVQLVLNG
Eukaryota/Protista	Ichthyosporea	Sphaeroforma arctica JP610	SarDRG2	DRG2	XP_014159532.1	MGVLEKIAEIELEMSRTQKNKATNYHLGLLKGKIARLRAELLAPSSKGPKGEGFDVMKSGDARVVMIGFPSVGKSTLLTKVTETTSEVAAYEFTTLSSVPGMYTYYTISLYIYATTFPSPLYHILIHTCLSCTTFPAQVVAVARTADMVMFMLDAMKGDVHKQLLEKELHDVGIRVNKQPPNIYLKVKKAGGIHYNATAKQTKGLDEKLTQMILQDYKMFNCEVILREDCDADDLIDVITGNRIYVPALYVYNKVDQITLEEVERLARMPHSLVISCHWDLNLDRLIERIWNNLNLVRVYTKRKGVAPDFDDGIILRNGATVEHVCHSIHRTLANDFKYALVWGKSAKFSPQRVGLSHKLEPDDVVQIVKVI
Eukaryota/Protista	Oomycota	Phytophthora pseudosyringae	PpsDRG2	DRG2	KAG7390362.1	MGIIDRIKEIEDEMKRTQINKATEGHLGRLKAKLAKLRTELLDEGKSSGGGGEGFDVAKSGDGRVALIGFPSVGKSTMLSQLTETQSETNAVEFTTLTCIPGNLIYNDVRIQLLDLPGIIEGAAHGRGRGREVIAVAKSADMILMVLDAGREAGNRHREILENELETVGLRLNRQPPDIYFRKKNGGGITFNSTLRLTKLGDDPYQTVYKILHEYKLHNCEVLFREDCTTDDLIDVIEGNRKYVKCLYVYNKIDVVSIEDVDRLARMPNSTVIACAHGDRPALNFDTLLAKMWDYMGLTRVYTKRRGEAPQFEEPVVLGSERKGVSVHSACMSISKDMLDNFNYALVWGTSTKYNPQRVGKEHMLHDEDVLQVIVKTANQQKRDKNYNQKVQAYFDKYK…
Eukaryota/Protista	Phaeophyceae	Ectocarpus siliculosus	EsiDRG2	DRG2	CBN76493.1	MGILERIKEIEQEMDKTQRNKATEGHLGMLKARLAKLRSELLTPSSGGGGGQGFDVARSGDGRVAMIGFPSVGKSSLLSELTETESVAAGYEFTTLTCIPGNVYYNDTRIQLLDLPGIIEGAAYGKGRGREVIAVARSSDLILMVLDGAKEGVNQHRQILERELETVGLRLNKTPPNVYYRLKKDGGVKFNSTIALTKLGDDPGATVKRVLSEYKIHNCEVLVREDVTVDDIVDVVQGNRKYVKCLYVYNKVDMISIEDMDKLAREPNSIVVSVHMKLNLEALLAKMWVYMGLIRIFTKRKGHPPDFTDPVILSSERSGTNVKAAAQHISREMIDVFNYALVWGRSTKHDPMRCGLAHQLQDEDVLQIVPKTITQQKRSKGYVKIAQNAKDALATRRKK…
