# Supplementary material for: Structure and function of cancer-related developmentally regulated GTP-binding protein 1 (DRG1) is conserved between sponges and humans
Source: Sci Rep. 2022 Jul 5;12:11379. doi: 10.1038/s41598-022-15242-2 (PMC9256742; doi:10.1038/s41598-022-15242-2)
Supplement: Supplementary file 3 — Supplementary Information 3. [file 41598_2022_15242_MOESM3_ESM.xlsx]

## Sheet: Sheet1
Supplementary Table 3. The amino acid sequence identity and similarity percentages of DRG subfamily proteins from selected species.
	HsalDRG	MjaDRG	MthDRG	TacDRG	HsaDRG1	MmulDRG1	MmusDRG1	CanDRG1	GgaDRG1	CabDRG1	CpiDRG1	XlaDRG1	XtrDRG1	DreDRG1	SluDRG1	PmarDRG1	BbeDRG1	SclDRG1	SkoDRG1	SpurDRG1	AjaDRG1	DmoDRG1	TpsDRG1	CgiDRG1	PmaxDRG1	CteDRG1	EmuDRG1	AteDRG1	NveDRG1	SpiDRG1	MleDRG1	TadDRG1	AquDRG1	EsuDRG1	CowDRG1	MbrDRG1	PmuDRG1	SceRBG1	AmaDRG1	AroDRG1	NcaDRG1	PfiDRG1	GmaDRG1	MluDRG1	SraDRG1	CsoDRG1	PpaDRG1	AthDRG1	ObrDRG1
HsalDRG		47.2	44.2	42.7	39.4	39.6	39.9	39.6	39.9	40.2	40.2	39.9	39.6	40.5	40.3	39.8	41.3	40	39.6	39.7	39.6	39.9	39.6	41.2	40.4	39.7	42.4	40.6	39.8	39.6	38.1	38	38.9	38	38.2	37.7	36.1	37.3	39.1	40.1	40.1	39.6	39.6	38.7	39	41.2	41.5	41.4	41.6
MjaDRG	65.7		56.1	45	46.5	46.7	46.7	46.7	46.7	46.5	46.5	46.2	46.2	46.2	44.9	42.8	44.7	43.2	45.3	45.5	44.8	45.5	46.8	46.1	46.8	45.7	46.7	45.1	44.3	44.3	43.8	44.3	45.8	44.2	43.3	45.3	45.3	44.5	43.8	46.8	46.6	46.1	45.5	46.5	46.3	45.3	46.7	47.9	48.6
MthDRG	65.8	77.7		44.2	45.3	45.6	45.6	45.8	45.8	45.6	45.8	45.1	45.6	45.6	45.1	44.4	43.2	44	46.2	44.8	45.4	44.8	44.9	43.6	44.9	44.3	43.8	45.4	44.1	45.4	43.1	44.6	46.2	46.6	45.4	46.2	45.3	46.4	46	46.9	46.9	47.2	46.4	44.5	45.7	44.4	46.9	45.2	46.8
TacDRG	65.1	63.7	65.3		40.5	40.5	40.5	40.5	40.5	40.5	40.5	39.7	39.9	39.4	38.9	38.1	38.9	38.9	39	38.6	38.7	39.9	40.6	39.2	38.4	38.9	41	39.2	38.7	38.7	39.8	37.6	40.3	38.8	36.8	38.7	40.6	38.4	38.8	40.9	40.6	40.1	40.5	39.3	39.2	40.9	40.8	42.3	41.7
HsaDRG1	61.9	63.9	65.5	60.5		99.7	99.2	98.1	98.4	97.8	98.1	94.8	95.1	92.4	91.3	84.5	82.3	81	84.2	84.2	83.2	81.5	86.1	83.4	80.4	81.5	82.6	81.8	83.4	81.3	78.5	80.1	82.3	80.7	71.5	77.7	70.8	65.9	74.9	76.1	76.1	75.7	74.9	72.3	74.2	71.8	70.4	69.9	72.4
MmulDRG1	62.2	64.2	65.8	60.8	99.7		99.5	98.4	98.6	98.1	98.4	95.1	95.4	92.6	91.6	84.7	82.6	81.3	84.5	84.5	83.4	81.8	86.4	83.7	80.7	81.8	82.9	82.1	83.7	81.5	78.8	80.4	82.6	81	71.7	78	70.6	65.6	74.6	76.4	76.4	75.9	75.2	72.6	74.5	71.5	70.7	70.2	72.6
MmusDRG1	62.2	63.9	65.5	60.5	99.2	99.5		98.1	98.6	98.1	98.4	95.4	95.6	92.6	91.6	84.7	82.9	81.3	84.7	84.8	83.7	81.5	86.4	84	81	82.1	82.9	82.3	84	81.8	78.8	80.7	82.6	81	71.7	78	70.6	65.6	74.6	76.4	76.4	75.9	74.9	72.6	74.5	71.5	70.7	70.2	72.6
CanDRG1	62.4	64.5	65.8	60.8	98.9	99.2	98.9		99.2	97	97.3	94.6	94.6	92.1	90.7	84.5	82.6	81.3	84.5	84.5	83.4	81.3	86.1	83.7	80.7	82.1	82.6	81.8	83.7	81.5	79.3	80.4	82.6	81.5	72.3	78.5	70.8	65.6	75.1	76.4	76.4	75.9	75.5	72.8	74.5	71.5	71.2	70.7	72.6
GgaDRG1	62.7	64.2	65.5	60.5	98.9	99.2	99.2	99.5		97.8	98.1	95.1	95.1	92.4	91	84.5	82.9	81.3	84.7	84.8	83.7	81.5	86.4	84.2	81.3	82.3	82.9	82.1	83.7	81.8	79.3	80.4	82.6	81.3	72.3	78.5	70.6	65.9	74.9	76.4	76.4	75.9	74.9	72.8	74.5	71.5	71.2	70.7	72.6
CabDRG1	62.4	63.9	65.8	60.8	98.9	99.2	99.2	98.9	99.5		99.7	94.8	95.1	92.4	91.3	85.6	82.3	81	84.2	84.8	83.7	81.8	85.9	83.4	80.7	81.5	82.9	81.5	83.4	81.8	78.3	80.1	83.2	80.4	71.7	78	70	66.1	74.9	75.5	75.5	75.1	74.4	72	74.2	71	70.7	69.6	72.4
CpiDRG1	62.4	63.9	65.8	60.8	98.9	99.2	99.2	98.9	99.5	100		95.1	95.4	92.6	91.6	85.3	82.6	81.3	84.5	85.1	84	82.1	86.1	83.7	81	81.8	83.2	81.8	83.7	81.5	78.5	80.1	82.9	80.7	72	77.7	70.3	65.9	74.6	75.8	75.8	75.4	74.7	72.3	74.5	71.3	70.4	69.9	72.6
XlaDRG1	62.2	63.4	65.5	60.2	96.7	97	97.3	97	97.3	97.5	97.5		98.4	93.7	92.1	84.2	83.7	82.3	85.6	85.1	84	81.3	85.6	83.7	82.3	82.3	82.3	82.1	84.2	82.1	78.8	81.7	82.3	80.7	72.3	78.5	70.6	65.6	74.6	76.6	76.6	76.5	75.2	72.3	73.6	70.5	69.8	70.2	71
XtrDRG1	61.1	63.7	65.5	60.2	97.3	97.5	97.8	97.5	97.8	97.8	97.8	99.5		94.3	92.6	85.3	83.7	82.6	85	84.2	83.7	81.8	85.3	83.4	81.5	82.9	82.1	81.8	84.2	82.3	78.8	80.9	81.8	81	72	78	70.6	65.9	74.3	76.6	76.6	76.5	74.7	72.3	73.6	70.7	70.7	70.7	71.8
DreDRG1	61.4	64.2	66.6	62	95.9	96.2	96.2	96.5	96.5	96.7	96.7	96.7	97.3		95.9	86.1	84.2	82.8	86.1	85	85.6	82.9	85.3	82.8	82	83.1	82.6	82.6	84.7	83.7	78.8	80.9	82.1	80.7	73	77.9	70.5	66.1	75.3	76.8	76.8	76.2	76	73	74.1	72.6	71.2	70.2	72.1
SluDRG1	61.6	62.9	66.1	61.7	94.8	95.1	95.1	95.4	95.4	95.6	95.6	95.6	96.2	98.9		86.6	82.8	82	84.2	83.9	85	81.3	84.2	83.1	82.8	83.4	81.5	82.3	85.8	82.3	78	79.8	81.8	80.4	71.1	77.7	69.1	63.7	73.2	76.3	76.3	75.6	74.1	71.1	72.8	70.7	69	68.9	70.8
PmarDRG1	62.2	63.7	66.8	61.6	92.4	92.6	92.6	93.2	92.9	92.9	92.9	92.6	92.9	94	94.3		80.9	80.1	81.6	80.7	81.1	80.2	80.3	80.3	79.2	80.4	79.6	79.8	82.5	83.1	75.7	78.9	81.5	79	70.2	75.7	67.1	63.7	72	72.1	72.1	71.5	70.6	70	71.3	66.8	69.7	67.5	70.2
BbeDRG1	62.4	63.9	64.5	60.8	91.6	91.8	92.1	92.1	92.4	92.1	92.1	92.4	92.1	92.6	91.8	90.2		84.5	84.5	82.6	84.7	85.1	80.7	85.8	85.8	82.8	82.8	82	85.8	85.6	81.3	79.3	82.3	79.6	72.5	78.5	69.8	64.3	75.1	76.8	76.8	76.7	74.2	73	73.8	69.8	69	69.5	71.3
SclDRG1	60.5	62.7	65.8	61.3	90.5	90.7	90.7	90.7	90.7	91	91	91	91	91.8	91.6	89.9	92.4		79.8	79.8	79.3	81.6	81.7	82	80.1	79.3	80.4	79	80.7	80.7	79.1	76.6	80.2	78.8	70.3	74.1	67.3	63.2	72.9	75.7	75.7	75.6	71.7	71.4	72.2	69	69.6	67.2	70.2
SkoDRG1	62.2	65	66.8	60.8	92.6	92.9	93.5	93.2	93.5	93.5	93.5	94.3	94.3	94.5	93.7	92.6	91.6	90.5		88	89.9	82.3	81.4	83.9	82.2	83.7	80.1	82	85.2	85.8	81.2	81.6	83.9	80.9	73.2	77.9	71.2	64.8	75.8	76.8	76.8	76.6	76	73	76	69.8	69.3	70.2	71
SpurDRG1	61.1	63.2	64.5	59.7	92.4	92.6	93.2	92.9	93.2	93.2	93.2	92.9	92.9	92.4	91.8	91	91.6	90.5	94.3		89.6	82.9	82	85	82.8	82.8	80.4	83.1	83.7	83.9	81.3	80.4	81.5	80.4	74.4	75.2	69.5	65.7	74	77.4	77.4	76.7	76.6	73	74.4	73.6	70.4	69.6	71
AjaDRG1	61.9	63.7	66.3	60.7	91.8	92.1	92.6	92.4	92.6	92.6	92.6	92.6	92.9	93.2	93.7	91.8	92.4	91	95.4	94.8		82.9	81.7	83.1	82.8	83.9	79.3	80.3	83.9	85	80.9	83.3	84.5	81.7	74.3	76	70.8	63.8	75	74.6	74.6	74.7	74.7	73	74	70.7	68.5	70.5	71.3
DmoDRG1	60.8	62.9	65.5	61.7	90.8	91	90.5	91.3	91	91.3	91.3	90.5	90.8	92.1	90.8	90.5	92.7	92.9	90.8	89.4	91.3		79.6	83.4	82.9	83.4	79.9	80.7	84	82.3	79.6	75.8	83.4	78.3	73.1	74.2	69.3	65.1	73.2	76.4	76.4	76.2	75	72	73.9	70.5	67.9	68.9	70.5
TpsDRG1	61.6	63.7	66.8	60.9	92.4	92.6	92.9	92.9	92.9	92.9	92.9	92.9	92.6	92.9	92.3	91	92.1	92.6	93.2	92.1	91.8	91		81.7	83.1	81.5	84.2	81.1	81.1	81.4	79.6	80.3	84.2	82.3	71.3	76.2	68.3	64.3	74.2	76	76	75.3	73.4	70.6	71	71.5	70.7	71.5	72.9
CgiDRG1	61.9	63.2	65.8	59.8	91.3	91.6	92.1	91.8	92.1	92.1	92.1	91	91.3	91.3	90.7	90.7	93.5	92.1	91.8	93.5	92.1	91.8	93.2		88.5	85.6	83.9	82	85.2	83.9	79.3	77.3	80.4	78.7	71.3	76.5	68	63	73.9	76.2	76.2	75.5	74.2	71.7	74	68.8	67.7	68.3	68.8
PmaxDRG1	62.7	64.5	67.1	60.7	89.1	89.4	89.9	89.6	89.9	90.2	90.2	89.9	90.2	91	90.4	90.4	92.4	91	91.3	90.7	91	90.5	92.9	94.3		83.4	81.2	82	84.2	82.5	78.5	78.4	80.9	79.6	71	76.2	67.8	63.8	73.4	74.6	74.6	74.5	72.6	70.3	70.8	68.2	66.3	66.7	68.6
CteDRG1	60.5	62.7	64.7	59.4	90.2	90.5	91	91	91	91.3	91.3	89.9	90.5	91.3	91.8	90.5	92.1	90.2	92.9	92.1	93.5	92.4	91.8	94.3	92.6		81.5	80.1	82.3	82.8	80.2	77.9	82.1	81.5	73	75.5	69.2	63	74.3	75.7	75.7	75.6	73.9	71.4	75.2	70.1	68.8	71.1	69.5
EmuDRG1	61.9	63.9	65.5	59.9	92.1	92.4	92.4	92.4	92.4	92.6	92.6	92.4	92.4	92.4	91.6	91.3	92.9	91.3	91.8	92.1	91.6	91.6	94	93.2	92.6	91.8		77.7	79.6	79.6	76.9	77.4	79.9	76.4	69.2	76.6	68.4	63.8	75.1	76.3	76.3	75.6	75.5	70.8	73.3	70.9	69.8	69.6	71.3
AteDRG1	62.2	62.4	66.3	62.3	90.5	90.7	91.3	91	91.3	91	91	91	91.3	92.3	92.1	92.1	92.1	91.3	92.6	91.6	91.3	90.5	91.3	92.6	91.3	91.8	90.5		90.4	88	79.8	80.9	81.7	81.2	72.4	76	71	65.1	72.6	74.9	74.9	74.5	73.4	73.3	73	68.2	68.2	67.8	69.9
NveDRG1	62.4	62.4	65.3	61.5	91.6	91.8	92.1	92.4	92.4	92.6	92.6	92.6	93.2	94.3	94	94	93.2	91.8	92.9	92.6	92.9	91.3	91	92.3	91	91.3	91.3	96.2		90.7	79.3	80.3	83.4	82.3	73.2	76.5	71.6	64.1	74.7	76.8	76.8	76.6	74.5	73.3	74	69.6	67.6	67.8	69.1
SpiDRG1	62.4	62.1	65	60.9	91	91.3	91.8	91.6	91.8	92.1	92.1	91.8	92.4	93.4	93.4	93.2	92.6	91.3	94.3	92.9	94	91.3	91.3	91.8	91.3	92.6	91	95.1	96.4		80.9	81.1	84.7	83.4	72.4	77.6	72.7	64.9	75.3	75.1	75.1	74.5	73.4	73.3	73.8	70.1	68.8	69.6	70.7
MleDRG1	60.8	62.9	65.3	60.5	88	88.3	88.3	88.8	88.3	88.6	88.6	88.6	88.3	89.1	88.8	87.2	90.2	89.1	88.8	89.1	89.6	90.2	88.8	89.1	88.8	89.6	88	88.6	88.8	89.4		76	78.7	79	70.6	76.3	68.9	66.2	72.6	76	76	75.3	74.7	72.3	75.7	69.9	67.1	68.6	69.4
TadDRG1	60.3	62.9	65.8	59.5	90.5	90.7	91.3	90.7	91	91.3	91.3	91.6	91.3	91	90.4	90.7	89.1	88.6	92.3	91.6	93.2	87.8	91	90.2	88.8	89.6	89.9	90.4	90.4	91	87.5		80.9	79.8	69.4	75.4	69	64.8	72.3	73.2	73.2	73.6	71.4	68.9	71.3	67.1	68.8	68.8	71.3
AquDRG1	61.9	63.7	67.1	61.3	91.3	91.6	91.6	92.1	91.6	91.6	91.6	91.6	91.6	92.1	92.4	92.6	92.4	92.6	92.6	91.8	92.4	91.8	94	91.6	91.8	91.8	92.6	92.4	92.4	93.2	89.9	91.8		87.2	72.8	77.1	71.1	66.2	75.9	74.9	74.9	74.5	74.5	72.6	74.1	69.9	67.9	69.9	70.7
EsuDRG1	60.5	64.2	68.2	62.6	90.5	90.7	90.7	90.7	90.5	90.7	90.7	90.7	91.3	91.5	91.3	91.3	90.2	91	91.8	91.3	92.1	90.5	92.3	90.7	90.4	90.5	89.9	91	91.3	92.1	89.1	90.7	94.8		70.8	75.5	72.5	66.2	75.6	74.7	74.7	74.3	75.8	71.5	73	69.1	67.9	68.3	68.6
CowDRG1	62.4	64.7	68.7	60.9	84.5	84.7	85	84.7	84.7	85	85	84.7	85	86.1	86.1	85	85.8	84.5	86.3	85.6	86.6	84.5	86.6	86.3	86.6	86.6	85	88.3	86.3	86.1	83.9	84.7	86.1	86.6		68.6	64.5	60.5	69.6	69.7	69.7	69.8	69.6	68.8	68.6	64.1	62.5	62.6	62.9
MbrDRG1	61.6	65.2	67.6	61.7	88.6	88.8	88.8	89.1	88.8	88.6	88.6	88.3	88.3	89.3	88.3	88	88.3	86.4	89.9	88	88.8	87	88.5	87.2	87.4	88	88.6	89.6	88.5	88.8	86.6	86.1	89.4	88	85.5		69.9	66.5	74.5	75.1	75.1	74.7	73.1	71.4	74.3	65.8	69.8	68.3	69.6
PmuDRG1	59.5	63.4	66.6	63.3	84.2	83.9	83.9	83.7	83.7	84.2	84.2	84.5	84.5	84.2	83.3	83.6	82.6	82.8	83.3	82.3	83.6	82.9	82.2	82.5	81.4	83.4	83.7	84.2	83.1	83.9	82.8	82.7	83.9	85.5	80.6	83.9		70.2	73.6	74.6	74.3	73.9	75.7	74.7	75.1	63	64.4	64	65.3
SceRBG1	62.7	66.5	70.3	62.3	81.3	81	80.8	81.3	81	81	81	81.3	81.3	81.3	80.2	80.8	80.8	81	81	81.3	80.2	81.6	81	81	79.7	79.9	82.1	81.6	81	80.8	80.8	80.8	81.6	83.5	79.9	82.7	85.1		68.3	68.9	68.6	68.8	71	70.3	70	62.2	63.5	63	65.1
AmaDRG1	59.5	63.2	65.8	61.1	86.1	85.9	86.1	86.1	86.1	86.1	86.1	85.9	86.1	85.6	85.1	85.3	86.1	85.9	87	87.2	86.7	86.4	87.5	86.7	85.9	86.7	87.2	86.4	85.9	87.2	85.1	86.1	88.3	88.9	82.6	85.9	86.7	85.9		81	81.3	81	80.5	76.4	79.6	70.5	68.9	67.7	70.6
AroDRG1	61.6	65	66.8	62.3	86.4	86.6	86.9	86.9	86.6	86.9	86.9	87.2	86.9	87.2	86.1	86.6	87.5	87.7	88.3	88.3	88.5	87	88.3	87.7	86.3	87.7	87.7	88	87.4	88.5	87.2	87.4	88.8	90.2	85	86.1	89.9	85.4	91.3		99.7	98.1	82.9	78.5	81.1	71.2	69	70.2	71
NcaDRG1	61.6	65	66.8	62.3	86.4	86.6	86.9	86.9	86.6	86.9	86.9	87.2	86.9	87.2	86.1	86.6	87.5	87.7	88.3	88.3	88.5	87	88.3	87.7	86.3	87.7	87.7	88	87.4	88.5	87.2	87.4	88.8	90.2	85	86.1	89.9	85.4	91.3	100		97.8	82.9	78.2	80.9	70.9	68.8	70.2	71.3
PfiDRG1	61.4	65	66.8	62	86.1	86.4	86.7	86.7	86.4	86.7	86.7	87	86.7	86.7	85.6	86.1	87.2	87.5	87.8	88	88	87	87.8	87.2	85.9	87.5	87.5	87.5	87	88	87	87	88.6	89.7	84.5	85.6	89.4	85.4	91	99.5	99.5		82.4	78	80.7	69.7	68.4	68.7	70.1
GmaDRG1	62.4	64.7	67.6	62	86.4	86.6	86.6	86.4	86.1	86.6	86.6	86.4	86.4	86.6	86.3	86.3	86.9	86.4	87.2	87.7	87.4	86.7	87.2	87.2	85.5	86.1	88.8	87.2	86.6	87.4	87.2	86.9	88	89.1	83.9	86.9	88.5	87.5	90.8	92.9	92.9	92.4		79.3	80.4	69.9	68.5	68.3	69.6
MluDRG1	63.5	65	68.2	62.9	85.6	85.8	85.8	85.8	85.8	85.8	85.8	85.6	85.8	85.6	84.7	85.3	86.9	86.9	86.9	86.4	86.9	86.1	85.6	85.6	84.5	85.3	85.8	86.9	86.4	88	84.7	84.7	87.7	89.4	82.8	87.2	87.5	87.5	89.7	91.3	91.3	91	90.2		87.2	66.6	65.8	65.9	68
SraDRG1	62.2	64.7	66.6	61.5	86.1	86.4	86.4	86.4	86.4	86.9	86.9	85.6	86.1	86.6	85.5	86.1	86.6	87.2	86.3	87.5	86.3	86.1	86.3	86.6	84.2	86.9	86.9	88	86.9	87.4	85.6	85.5	86.4	87.4	83.3	86.3	86.1	86.7	88.6	92.9	92.9	92.4	90.2	95.6		69.6	68.2	68	68.8
CsoDRG1	61.4	62.4	64.5	60.9	84.2	84	84.2	84	84	84.2	84.2	84	84.2	84.8	84.2	83.4	85.9	84.5	84.5	86.7	85.3	85.3	85.1	85.1	84	85.9	86.1	82.9	84.5	84.8	82.3	82.9	84.5	84	80.4	81.8	80.2	80.2	83.7	84.2	84.2	84.2	84	84	84.8		73.4	75.3	76.7
PpaDRG1	63.5	66	67.1	62	85.9	86.1	86.1	85.9	85.6	86.1	86.1	85.6	85.9	86.7	85.6	85.9	85.3	83.7	85.9	86.1	85.3	83.2	85.1	85.3	83.4	85.9	85.9	85.9	85.3	84.5	82.6	84.2	84.8	84.5	81.5	84.2	81.8	81.3	82.6	85.3	85.1	85.3	85.9	83.7	85.3	87.5		87.5	88.3
AthDRG1	63	66.5	66.3	61.8	84.6	84.8	84.8	84.8	84.6	84.8	84.8	84.3	84.6	85.1	84.8	84	84.8	82.1	85.4	84	85.6	84.3	84	83.7	82.7	86.7	84.6	84	84	84.6	82.9	84.6	84	83.5	80.2	82.9	81.8	80.2	82.1	84.3	84.3	84.3	84.3	83.7	84.6	86.4	95.7		88.6
ObrDRG1	63	67.5	67.6	61.5	85.6	85.9	85.9	85.9	85.6	85.9	85.9	85.4	85.6	86.4	86.2	85.6	86.2	84	86.4	85.6	87	85.9	85.4	85.1	84.3	86.4	86.2	85.6	85.9	86.4	83.7	86.7	85.4	85.4	81.8	84	82.4	82.7	84.6	85.9	85.9	85.9	85.6	85.6	86.4	89.2	95.4	95.7
RsaDRG1	62.4	66	66.3	62.1	84.3	84.6	84.6	84.6	84.3	84.6	84.6	83.7	84	84.8	85.1	84.8	84.3	82.4	85.4	84	85.1	84.3	84	82.9	82.7	85.6	84.3	84.6	84.8	85.6	82.9	84.3	84.6	84	79.7	82.9	81.3	78.9	81.8	83.7	83.7	83.7	83.7	83.2	84.3	86.2	95.1	97.8	95.7
SlyDRG1	62.7	67	66.8	61.7	85.1	85.3	85.3	85.3	85.1	85.3	85.3	84.8	85.1	85.3	84.2	85.3	85.1	82.9	85.9	85.3	85.9	83.7	85.1	84	83.7	86.4	85.3	85.1	85.3	86.7	84.2	85.3	85.3	85.1	81	84.2	81.5	81	84	85.3	85.3	85.3	85.9	84.5	86.1	88	95.7	96.2	97.3
StuDRG1	63	67	66.8	61.4	85.1	85.3	85.3	85.3	85.1	85.3	85.3	84.8	85.1	85.3	84.2	85.1	84.8	82.9	85.9	85.1	85.6	83.2	85.1	83.7	83.4	86.4	85.1	84.8	85.1	86.4	84	85.1	85.1	84.8	80.7	84	81.3	80.8	83.7	85.1	85.1	85.1	85.6	84	85.6	87.8	95.7	96.2	97.3
TcaDRG1	62.4	66	66.6	61.1	85.3	85.6	85.6	85.6	85.3	85.6	85.6	85.3	85.6	86.4	85.9	85.6	85.9	82.9	86.1	85.3	86.7	84.2	84.8	84	83.4	85.6	85.9	85.6	85.6	86.1	84	85.3	85.1	85.1	80.7	83.7	81.8	80.5	83.2	85.1	85.1	85.1	84.8	84.5	85.9	88	95.4	95.9	97.6
ZmaDRG1	63	67.3	67.6	61.4	85.6	85.9	85.9	85.9	85.6	85.9	85.9	85.3	85.6	86.4	85.6	86.4	85.9	83.7	86.1	85.3	87	84.5	85.3	84.8	84	86.4	86.1	85.9	86.1	87	84.2	86.7	85.9	85.9	81.5	84	82.3	82.1	84	85.9	85.9	85.9	85.6	85.1	86.1	88.3	95.7	95.4	99.2
HalDRG1	62.9	65.5	68.2	60.2	82.5	82.8	82.8	83	82.5	82.8	82.8	82.8	82.5	84.4	84.1	83.3	83.6	82	84.1	83.6	84.9	82.5	83.8	82.5	82.2	84.9	83.6	84.4	83.6	84.4	82.8	83	83.8	83.6	81.2	81.4	81.4	79.3	82.8	85.1	85.1	85.1	83.6	82.8	83	82.2	87.3	86.5	87.8
TlaDRG1	63.8	66.5	67.9	60.4	83.5	83.7	83.5	84	84	84	84	84.3	84	84.8	84.3	84.3	84.6	83.2	85.6	84.6	85.4	83.7	84.8	84.6	83.7	85.1	85.1	83.2	83.2	85.1	84.6	84.3	85.9	86.2	81	82.9	80.8	81.8	84.3	85.4	85.9	85.4	84.3	85.6	84.6	84.8	87	88.1	88.3
TtrDRG1	60.8	61.6	65.8	60.8	77.7	77.9	77.4	77.9	77.7	77.4	77.7	77.7	78.2	79.3	79	76.6	76.8	76.6	77.7	76.8	77.4	77.4	76.3	76.6	75.2	77.4	77.1	77.7	77.1	77.1	77.7	75.5	76.3	77.7	74.4	76	75.7	74.5	75.3	75.7	75.7	75.5	77.4	77.7	77.4	77.2	80.2	79.4	80.8
PsoDRG1	60.5	64.2	67.4	63.8	83.9	84.2	84.2	84.7	84.5	84.5	84.5	84.5	84.7	84.2	83.4	85.3	83.9	81.7	84.2	83.1	85.3	82.9	83.1	82.8	82.6	83.4	83.9	84.5	84.2	83.9	81.5	83.9	84.7	85.6	79.3	83.9	80.9	79.9	81.8	83.4	83.4	83.2	82	82	81.7	82.9	85.1	84.8	85.6
TbrDRG1	61.9	66	66.3	61.1	83.4	83.7	83.4	83.7	83.4	83.7	83.7	83.2	83.7	83.2	82.6	82.9	82.9	82.1	84	83.7	83.2	81.8	84	82.9	82.3	82.1	84.5	83.4	82.6	82.9	82.1	81.3	82.9	81.8	81	82.9	79.3	80.2	81	82.3	82.3	82.3	81.3	81.3	81.8	81.8	84	83.7	83.7
RfiDRG1	61.1	61.1	62.9	60.8	76	75.7	76	76	76.3	76	76	75.5	75.2	76	75.5	75.5	74.7	76	74.9	74.9	74.9	75.8	76.3	75.5	75.2	75.5	75.7	74.1	74.4	74.1	75.5	74.9	75.2	76.3	71.1	74.4	74.1	75.1	73.4	73.3	73.3	72.8	74.1	75.2	75.5	76.4	77.7	76.7	77.5
PpsDRG1	60.3	62.9	63.4	59.6	82.4	82.1	81.6	82.4	82.1	82.4	82.4	81.3	81.3	82.4	81.6	79.7	81.8	80.2	80.2	81	79.7	81.8	80.8	81.3	79.9	80.2	82.4	80.2	80.2	79.4	79.1	78.3	80.5	79.7	74.5	78.6	76.7	75.6	78.9	79.1	78.9	79.1	79.4	78	78.6	81	82.1	80.8	81.8
EsiDRG1	57.8	64.2	65.5	58.3	79.8	79.6	79.6	79.8	79.6	80.1	80.1	80.1	80.1	79.8	79.8	78	81.2	79.6	79	79	79.3	80.4	81.2	81.7	79.8	80.1	81.7	78.8	78.5	78.8	79.6	77.7	80.1	78.8	76.3	78.8	76.9	77.7	79.8	79.3	79.3	79.3	79.3	80.4	79.8	80.1	80.1	79.8	80.9
HsaDRG2	62.4	63.9	67.1	60.4	71.9	71.7	71.9	71.7	71.9	72.2	72.2	71.7	71.7	73	72.7	73.2	73.6	72.2	72.9	71.9	71.9	72	73	73.2	73.8	72.5	74.4	74	73.5	73.5	71.1	72.1	72.8	73	74	72.1	71.8	71	72.3	71.9	71.9	71.5	73	71.9	73	72.3	73.4	71.5	73.7
MmulDRG2	62.4	63.9	67.1	60.4	71.9	71.7	71.9	71.7	71.9	72.2	72.2	71.7	71.7	73	72.7	73.2	73.6	72.2	72.9	71.9	71.9	72	73	73.2	73.8	72.5	74.4	74	73.5	73.5	71.1	72.1	72.8	73	74	72.1	71.8	71	72.3	71.9	71.9	71.5	73	71.9	73	72.3	73.4	71.5	73.7
MmusDRG2	62.4	63.7	66.8	60.4	71.9	71.7	71.9	71.7	71.9	72.2	72.2	71.7	71.7	73	72.7	73.2	73.6	72.2	72.9	71.9	71.9	72	73	73.2	73.8	72.5	74.4	74	73.5	73.5	71.1	72.1	72.8	73	74	72.1	71.8	71	72.3	71.9	71.9	71.5	73	71.9	73	72.3	73.4	71.5	73.7
GgaDRG2	62.2	64.2	67.9	60.4	71.9	71.7	71.9	71.7	71.9	72.2	72.2	72.2	72.2	73.5	73.2	73.7	74.1	72.2	73.4	71.9	72.1	72	73.5	73.5	74	72.5	74.9	74.9	74.3	74	71.7	72.6	73.3	73.5	74.9	72.7	72.6	71.3	72.3	72.4	72.4	72	73.5	71.9	72.7	72.3	73.4	71.8	73.7
NpeDRG2	61.9	63.9	67.6	60.4	71.9	71.7	71.9	71.7	71.9	72.2	72.2	72.2	72.2	73.5	73.2	73.7	74.1	72.2	73.4	71.9	72.1	72	73.5	73.5	74	72.5	74.9	74.9	74.3	74	71.7	72.6	73.3	73.5	74.9	72.4	72.6	71.3	72.3	72.4	72.4	72	73.5	71.9	72.7	72.3	73.4	71.8	73.7
CpiDRG2	63	64.2	67.6	60.4	71.7	71.4	71.7	71.4	71.7	71.9	71.9	71.9	71.9	73.2	73	73.7	74.1	72.2	73.2	71.9	72.1	72.3	73.5	73	74.3	72.8	74.7	74.6	74	74	71.9	72.1	73.6	73.5	74.6	72.4	72.3	71	72	72.4	72.4	72	73.5	71.9	72.4	72.3	73.4	71.8	73.4
GevDRG2	63	64.2	67.6	60.4	71.7	71.4	71.7	71.4	71.7	71.9	71.9	71.9	71.9	73.2	73	73.4	74.1	72.2	73.2	71.9	72.1	72	73.5	73	74.3	72.5	74.7	74.6	74	74	71.7	72.1	73.3	73.5	74.6	72.4	72.3	71	72	72.1	72.1	71.7	73.5	71.9	72.4	72.3	73.4	71.8	73.4
XlaDRG2	61.4	63.9	66.6	60.7	71.1	70.8	71.1	70.8	71.1	71.4	71.4	70.8	70.8	72.1	71.6	72.3	73.3	72.2	72.1	71.4	71.6	71.7	72.4	72.1	72.4	71.7	73.6	73	72.7	72.1	71.1	71.2	72.2	72.1	73	71.6	71.2	70.2	70.9	71.3	71.3	70.9	72.7	71.7	72.1	72	72.3	70.7	72.6
XtrDRG2	62.2	63.9	66.8	60.7	71.7	71.4	71.7	71.7	71.7	71.9	71.9	71.4	71.4	72.7	72.1	73.2	74.4	72.8	72.9	71.9	72.1	72	73.2	73	73.8	72.2	74.7	74	73.5	73.5	71.7	72.1	73.3	73.2	74	72.4	71.5	71.3	72	71.9	71.9	71.5	73.5	72.5	73	72.6	73.6	72.1	73.7
DreDRG2	62.4	64.2	66.8	60.7	72.8	72.5	72.8	72.2	72.5	73	73	72.8	72.5	73.5	73.2	73.4	74.9	73	73.7	72.8	73	72.8	73.8	73.8	74	72.2	75.5	75.1	74	74	71.4	72.6	74.1	73.8	74.3	73	72.9	71.8	72	72.7	72.7	72.3	74.6	72.5	73.2	73.1	73.9	71.8	73.7
LocDRG2	62.4	65	67.4	60.4	72.2	71.9	72.2	71.9	72.2	72.5	72.5	71.9	71.9	73.2	73	73.4	74.4	72.8	73.2	71.9	72.1	72.6	73.8	73.5	73.8	71.9	74.9	74.9	73.8	73.5	70.8	72.9	73.8	73.8	74.6	73.2	72.6	71.8	72.3	72.7	72.7	72.3	74	72.5	73.2	72.3	73.9	71.8	74.3
PmarDRG2	60.8	61.6	65.3	59.5	71.9	71.9	72.2	71.7	71.9	72.5	72.5	71.7	71.7	72.1	71.9	72.9	74.1	72.8	73.2	71.9	72.4	71.7	73.2	72.7	73	71.1	74.7	74	73.5	73.5	71.1	72.1	73.3	72.7	73.2	72.4	71.8	69.6	72	71.9	71.9	71.5	72.7	72.5	72.7	72	73.6	71.3	73.4
BbeDRG2	60.4	63.4	66.8	58.2	72.2	72	72.2	71.7	72	72.5	72.5	72.2	72.2	72.5	72.5	72.5	73.6	73	73	72.8	72.2	72.2	73.3	73.3	72.8	70.9	74.7	73.6	72.2	73.6	72.8	73	73.3	73	73.9	72.5	72.2	69.3	72.2	72.8	72.8	72.8	73.3	71.7	72.5	71.4	74.4	72.2	73.9
SclDRG2	61.4	63.4	65.5	59.6	71.1	71.1	71.4	70.8	71.1	71.4	71.4	71.1	71.1	71.3	71	71.5	71.7	69.8	71	71.9	71.9	69.3	71	71.6	70.8	70	73	71.9	71	71.6	70.3	72.1	71.1	71.3	70.8	70.5	69.3	69.1	69.6	70.8	70.8	70.4	72.4	68.9	69.7	69.8	71.5	69.9	70.2
SpurDRG2	60	62.7	65.3	61.5	71.4	71.1	71.4	71.7	71.9	71.7	71.7	71.4	71.4	72.4	73	72.9	74.1	72.8	72.9	72.8	73	72.6	73.5	73.5	73.5	71.9	73.8	72.7	72.1	73	71.9	72.6	73	72.4	73	71.6	72.1	70.2	72	72.1	72.1	71.5	73.8	71.1	70.8	71.5	73.1	71.3	72.4
AjaDRG2	60.5	61.9	65.5	59.9	73.8	73.6	73.8	73.8	74.1	74.1	74.1	73.6	73.6	74.3	74.3	74.5	74.9	74.1	75.1	74.7	74.9	73.6	74.3	75.7	74.6	73	75.2	74	73.8	74.9	71.4	74.8	73.6	73.5	74.3	72.7	72.3	69.4	72.8	72.7	72.7	72.3	73	71.1	72.1	71.7	73.6	71.5	73.4
DmeDRG2	61.1	62.9	67.6	61.7	72.8	72.5	72.8	72.5	72.8	73	73	73.3	73.3	74.3	73.8	74.8	73.8	72.8	74.8	73.8	74	73.6	73.8	73	73.8	72.8	73.8	74.9	74.6	74.3	71.9	73.4	73.8	74	74.3	73.2	72.6	71	72.8	73.5	73.5	73.1	74.3	72.8	72.4	73.6	74.7	72.6	74.5
CelDRG2	61.1	62.9	67.9	59.6	72.2	71.9	72.2	71.9	72.2	72.5	72.5	71.7	71.7	73.5	73.5	73	73.8	72.5	74	74.1	74	72.6	74	73	73.2	73.6	75.5	74.6	73.5	74.3	71.4	73.5	74.1	74.3	73	72.1	72.1	71	72.3	72.4	72.4	72	73	71.7	72.1	73.4	75	72.9	74.3
CgiDRG2	61.4	63.9	68.4	62.6	72.8	72.8	73	73.3	73.6	73.3	73.3	73.6	73.6	74.6	74.6	75.1	75.5	74.9	75.1	73.8	74.3	74.5	74.9	75.7	74.6	74.4	75.5	74.9	74.9	75.1	72.8	72.9	74.9	74	74.6	73	72.9	71.8	73.6	73.2	73.2	72.8	74.3	73.6	73.8	73.6	74.5	72.1	74.8
OsiDRG2	61.4	62.9	66.3	61.8	73.6	73.3	73.6	73.6	73.8	73.8	73.8	73.3	73.3	74.6	75.1	75.6	76	75.2	75.3	74.9	75.7	74.2	74.3	75.7	74	74.1	75.5	75.4	75.1	76	74.4	74.2	74.9	73.5	74.6	73.8	73.2	70.2	73.6	74.3	74.3	73.9	74.6	73.8	74.6	73.1	75.5	73.2	75.6
CteDRG2	61.6	64.2	66.8	61.3	73.8	73.6	73.8	73	73.3	73.6	73.6	73	73	73.5	73.2	74.5	74.7	74.4	74.8	73.6	73.2	73.1	75.1	75.1	74.9	72.8	75.2	75.1	74.3	75.1	72.5	74	74.9	74	74.6	73.8	71.8	71	73.1	74	74	73.6	75.1	73	73.5	72.8	75.5	73.4	74.8
FheDRG2	61.9	63.4	68.2	61.5	73.8	73.8	74.1	73.8	74.1	74.4	74.4	73.3	73.6	74.3	74.6	74.5	75.5	74.1	74.8	74.1	75.1	74.2	75.4	76	75.7	74.7	75.2	75.4	74.9	75.1	74.4	74.5	74.9	75.4	73.8	74.3	71.8	72.1	72	73.2	73.2	72.8	74.6	73	73.2	71.2	74.2	72.6	73.7
AteDRG2	61.4	62.9	67.9	63	71.9	71.9	72.2	72.5	72.8	72.2	72.2	71.9	71.9	73.2	73.5	73.4	73.3	72.5	74.2	72.2	73	70.7	74	73	74	71.4	74.1	75.4	74.9	74.6	71.1	73.7	73.8	73	74.9	73.2	71.5	71.8	73.1	72.4	72.4	72	74.3	71.1	72.1	72.8	73.1	72.1	72.9
NveDRG2	61.9	63.2	67.9	61.1	72.2	72.2	72.5	72.5	72.8	72.8	72.8	72.2	72.2	73.5	73.8	74.2	73.3	72.2	74.5	71.9	73.2	70.7	74	73.2	74.6	71.4	74.9	75.1	74.6	74.9	70.8	74	74.1	73.8	73.8	74	73.2	71.5	73.4	73.2	73	72.6	74	71.9	72.7	72.8	72.8	72.1	73.4
SpiDRG2	61.6	63.4	68.2	62.2	72.8	72.5	72.8	73	73	73	73	72.5	72.5	73.8	73	74	73.6	72.5	74.8	73	73.5	72.3	74	74.6	75.1	73.3	74.1	75.7	74.3	74.6	71.9	75.1	73.6	73.8	74.6	73.5	73.2	71.3	74.5	73.5	73.5	73.1	73.8	71.7	73.2	71.7	75.5	73.7	74.8
MleDRG2	60.3	64.2	67.4	64	72.8	72.8	73	73	73.3	73	73	72.8	72.8	73.2	73.2	73.4	74.9	74.1	73.7	74.4	76	74.5	74.3	74.6	73.2	73.3	74.9	73	73.5	74.6	72.8	74.8	75.5	74.3	72.4	71.9	72.1	70.5	71.7	74	74	73.6	74.3	72.5	71.9	73.6	74.5	72.9	75.3
TriDRG2	58.1	60.6	64.7	61.1	69.8	69.5	69.8	69.5	69.8	70.3	70.3	69.2	69.2	70.2	69.9	70.1	70	70	68.5	69.2	68.9	69	68.9	68.3	69.1	67	70.6	70.2	69.9	69.7	68.1	69.6	69.5	69.7	69.4	69.1	68.5	67.8	68.2	68.6	68.6	68.2	70.5	67.8	68.3	69.3	70.1	68.6	69.6
AquDRG2	60.3	64.2	67.1	60.5	71.7	71.4	71.7	71.7	71.9	72.2	72.2	71.9	71.7	72.8	72.2	73.3	72.5	73.3	72.8	72.2	72.2	73.9	74.1	73.6	74.7	72.2	73.8	72.2	72.8	72.5	72.8	72.2	73	71.9	73.6	72.2	71.1	71.5	73.1	72.2	72.2	72	72.5	71.4	72.2	71.5	72	70.7	71.8
EsuDRG2	62.7	64.5	68.4	62.4	72.8	72.8	73	72.5	72.8	73.3	73.3	73.6	73.3	73.2	72.1	73.4	73	73.8	73.2	73	74	73.1	73.8	73.8	74.3	72.5	74.7	73.2	73	73	71.9	73.7	73.6	73.5	72.1	71.6	73.7	72.6	72.6	73.5	73.5	73.1	74.9	72.5	72.7	70.9	73.9	72.4	73.4
MbrDRG2	62.2	61.1	65.5	61.3	71.7	71.4	71.7	71.4	71.7	71.9	71.9	72.2	72.2	73.2	73	70.4	72.5	71.7	73.2	72.8	73.8	72.8	72.4	72.4	73.2	72.2	73	73.5	72.1	71.6	69.5	72.1	72.8	72.4	72.7	71.3	71	69.9	72.8	71	71	70.7	73.5	70.8	71.3	72.6	71.5	69.6	70.7
SarDRG2	56.2	59.3	60.8	57	66.9	67.2	67.5	66.9	67.2	67.5	67.5	66.9	66.9	68.3	67.7	67.7	68.8	67.7	68.8	68.8	69.1	68	68.3	67.5	68	66.9	68.5	70.4	68.8	69.9	66.1	68	68.5	69.1	67.2	67.7	66.1	66.1	65.6	66.9	66.9	66.9	68	68.3	66.4	66.4	69.9	68.8	69.4
SceRBG2	61.4	65.2	68.4	63.9	70.7	70.9	71.2	70.7	70.9	71.5	71.5	70.7	70.7	70.9	70.1	69.8	70.7	70.7	71.5	70.7	71.2	70.7	72.3	70.4	70.4	69.8	71.2	71.5	70.9	70.4	71.7	72	72	71.7	70.1	70.7	70.1	72.4	69.8	71.7	71.5	71.7	72	70.9	71.5	70.4	73.1	72.4	72.1
AmaDRG2	61.4	63.9	67.1	61.4	72.2	71.9	72.2	72.2	72.5	72.5	72.5	72.2	72.2	73	72.1	72.3	73	72.5	74	72.8	73.8	72	73	71.6	72.7	72.5	72.5	73.2	72.7	72.4	71.4	72.6	72.5	73	74.6	71.9	71.5	71	71.7	72.7	72.7	72.3	73.5	71.1	71	72.3	73.1	72.9	72.6
SpunDRG2	59.7	62.7	67.1	61.6	72.2	71.9	71.9	72.2	72.2	72.2	72.2	71.7	71.7	73	72.1	71.8	73	70.8	73.2	71.4	73.5	70.9	71.6	71.6	73	71.4	72.2	72.7	72.4	71.9	69.8	72.3	71.9	72.4	73.2	70.8	71.2	70.5	71.7	72.4	72.4	72	73	71.1	70.8	72.6	72.3	71.5	72.6
GroDRG2	62.7	65	68.9	62.5	72.2	71.9	72.2	72.2	72.5	72.5	72.5	71.9	71.9	73.2	72.1	72.3	74.7	73	74	72.2	72.7	71.7	73	72.4	73.8	72.2	73.8	73.5	72.4	73	70.8	73.2	73.3	74.3	73.8	73	72.1	71	72.6	74.3	74.3	73.6	73.5	72.5	73	73.1	74.5	73.2	74
GmaDRG2	62.7	65	68.7	62.5	72.5	72.2	72.5	71.9	72.2	72.2	72.2	71.7	71.7	73	72.1	72.1	74.4	72.8	73.7	71.9	72.4	71.5	72.7	72.1	73.5	71.9	73.6	73.5	72.4	72.7	70.6	72.9	73	74	73.5	72.7	72.1	70.7	72.3	74.3	74.3	73.6	73.2	72.5	72.7	72.8	74.2	72.9	73.7
PepDRG2	60	62.7	66.3	62.4	70.3	70	70.3	69.8	70	70.3	70.3	69.5	69.5	70.2	69.9	71	71.1	70	71	69.8	71.3	69.8	69.9	69.1	69.7	69.2	70.8	70.5	71.3	70.5	68.1	70.1	69.2	69.9	71	69.4	69.9	68.3	68.8	70.5	70.5	70.4	71	70	70.2	70.1	71.5	69.9	70.7
LcoDRG2	62.2	64.7	69.7	62.1	69.8	69.5	69.8	69.5	69.8	70	70	69.8	70	71.6	71.3	71	71.4	70.8	71.5	70	72.1	70.9	70.8	71.9	71.9	71.4	71.4	72.4	71.9	71.6	70	72.1	70.3	71.9	71.3	71.3	71.2	71.5	72.6	71.9	71.9	71.5	72.4	71.7	71.6	71.7	72.6	71.5	72.9
RmiDRG2	62.2	64.5	69.5	61.3	68.4	68.1	68.4	68.4	68.7	68.7	68.7	68.4	68.4	70.2	69.9	69.9	70	69.8	70.1	68.7	71	69.3	69.9	70.2	70.8	70	70.6	71.3	70.5	70.8	69.5	70.7	69.8	71.3	70.2	70.2	69.6	70.7	70.1	69.9	69.9	69.6	70.2	70	69.9	70.1	70.9	69.9	71.3
MluDRG2	60.8	63.7	67.9	61.8	68.4	68.7	68.9	68.9	69.2	69.2	69.2	68.9	69.2	70.8	70.2	70.1	70.3	69.8	70.1	68.9	70.8	69.3	70.8	70.5	71.3	70	71.1	71.6	70.8	70.5	69.5	71	70	72.1	70.5	69.1	69.6	70.2	69.8	70.2	69.9	69.8	70.8	69.8	69.4	70.9	70.7	69.6	70.7
CsoDRG2	57.5	61.8	62.8	55.5	66.3	66	66.3	66	66.3	66.8	66.8	66.3	66.5	67	66.3	65.8	67.3	65.8	68	66.8	67.3	66.5	67	68.3	68	66.5	67	67.5	66.5	66.8	65.5	66.8	67	67.5	66.8	65.8	65.5	67.8	67	67.3	67.3	67.5	67.5	67	68	68.3	69.3	68.3	69.3
PpaDRG2	56	62.8	64.5	55.3	67.5	67.3	67.5	67.5	67.8	67.8	67.8	67.5	67.8	68.5	68.8	68	69.5	67.8	68	68.8	68.8	67.5	68	68.8	69	68	69.3	68.3	67.8	68	67.5	67.8	68.8	69	67.3	68.5	65.8	69	68.5	68.8	68.8	69	69.8	68.8	69.8	69.3	70.8	69.5	70.3
AthDRG2a	55.6	63.2	63.9	54.1	67.2	66.9	67.2	67.2	67.4	67.4	67.4	66.4	66.7	67.2	66.9	66.9	68.7	67.4	67.2	68.2	67.9	67.2	67.7	68.2	67.9	66.4	68.7	67.9	67.7	67.2	66.2	67.2	67.7	67.4	67.7	67.9	64.4	68.4	67.4	67.7	67.7	67.9	68.9	67.9	69.4	67.7	69.9	68.4	69.9
AthDRG2b	55.9	62.9	63.4	55.1	67.4	67.2	67.4	67.4	67.7	67.7	67.7	66.7	66.9	67.4	67.2	66.9	68.9	67.7	67.4	68.2	67.7	67.4	67.9	68.2	68.2	66.7	68.9	67.7	67.2	66.4	66.2	66.2	67.4	66.9	66.9	67.7	64.2	68.2	67.2	67.7	67.7	67.9	68.9	67.7	69.2	68.4	70.2	69.2	69.7
ObrDRG2	55.4	62.7	63.2	54.4	68.2	67.9	68.2	68.2	68.4	68.4	68.4	67.7	67.9	68.4	68.2	67.2	69.4	68.4	67.9	68.4	68.4	68.2	69.2	69.7	69.2	67.2	70.2	67.7	67.2	66.9	67.4	67.4	68.2	68.7	66.4	68.2	65.7	69.4	69.2	68.7	68.7	68.9	70.4	68.7	69.9	68.7	70.2	68.9	69.9
RsaDRG2a	56.1	63.2	63.7	54.4	67.4	67.2	67.4	67.4	67.7	67.7	67.7	66.7	66.9	67.4	67.2	66.9	68.9	67.7	67.4	68.4	68.2	67.4	67.9	67.9	67.9	66.7	68.9	67.7	67.4	67.4	66.4	66.9	67.9	67.7	67.4	68.2	64.7	68.2	67.7	67.9	67.9	68.2	69.4	68.2	69.7	67.9	70.4	68.9	69.7
RsaDRG2b	55.9	63.2	63.2	54.6	67.7	67.4	67.7	67.7	67.9	67.9	67.9	66.9	67.2	67.7	67.4	67.2	69.2	67.9	68.2	68.9	68.7	67.7	68.2	68.4	68.2	66.9	69.2	67.9	67.4	67.2	66.9	66.7	67.9	67.9	66.9	67.9	64.9	68.7	67.7	68.2	68.2	68.4	69.7	68.4	69.4	68.7	70.4	68.7	69.7
SlyDRG2a	55.8	61.8	63.3	55	67.8	67.5	67.8	67.8	68	68	68	67.5	67.8	68.3	68.5	67.8	69.3	67.5	68.3	68.5	68.5	67.3	68.5	68.5	68.8	67.3	69.5	67.8	67.3	67.3	66.8	67.5	68	68.8	68	68.3	66	69.3	69	68.3	68.3	68.5	70	68	69.3	68.5	70.5	68.8	69.5
SlyDRG2b	55.3	62.3	63.5	55.8	67.5	67.3	67.5	67.8	67.8	67.8	67.8	67	67.3	67.8	68	67.8	69	67	67.5	68.5	68.5	67.3	68	68.3	68.5	67.5	68.8	67.5	67	66.8	66.8	67.3	68	68.5	67.8	67.8	65.8	69	68.5	68.3	68.3	68.5	70	68	69	68.3	70.8	69	70
StuDRG2a	55.5	61.8	63.3	55	67.8	67.5	67.8	67.8	68	68	68	67.5	67.8	68.3	68.5	67.8	69	67.5	68.3	68.5	68.5	67.3	68.5	68.5	68.8	67.3	69.3	67.8	67.3	67	66.8	67.5	68	68.8	68	68	66	69.3	69	68.3	68.3	68.5	70	68	69.3	68.5	70.3	68.5	69.5
StuDRG2b	55.5	62	63.3	55.8	67.5	67.3	67.5	67.8	67.8	67.8	67.8	67	67.3	67.8	68	67.8	69	67.3	67.8	68.5	68.8	67.5	68	68.5	68.5	67.8	68.8	67.5	67.3	67	66.8	67.8	68	68.5	67.8	67.8	65.8	69	68.8	68.5	68.5	68.8	70	68	69.5	68.5	70.5	68.8	69.8
TcaDRG2	54.9	62.7	63.4	54.6	68.2	67.9	68.2	68.2	68.4	68.4	68.4	67.2	67.4	67.9	68.2	67.4	69.2	67.2	67.4	68.7	68.4	67.7	68.4	68.9	68.7	67.9	69.2	67.4	66.9	66.7	67.2	67.2	68.2	68.4	67.7	67.9	65.7	69.4	68.4	68.2	68.2	68.4	70.2	68.2	69.7	68.2	70.9	68.9	69.9
ZmaDRG2	55.4	62.4	63.2	54.4	67.9	67.7	67.9	67.9	68.2	68.2	68.2	67.2	67.4	67.9	68.2	67.4	68.9	68.2	67.9	68.4	68.7	67.9	68.7	69.7	68.9	67.4	69.9	67.7	66.9	67.2	66.9	67.9	68.2	68.7	67.2	67.9	65.4	68.9	69.2	68.7	68.7	68.9	70.2	68.4	69.7	68.4	70.2	68.9	69.9
HalDRG2	61.1	63.7	67.4	61.6	73	73	73.2	72.4	72.4	73	73	71.9	71.9	73.2	73	72.2	73	71.9	73.5	72.2	73	72.4	73.8	72.2	71.9	73.2	74.3	73.2	72.7	72.4	70	72.7	73.5	74.3	71.6	71.9	70.8	71.4	71.9	71.6	71.6	71.6	75.1	70.8	71.9	71.6	76.5	74.3	74.9
TlaDRG2	61.9	65.5	67.9	62.4	74.9	74.7	74.9	74.1	74.4	74.9	74.9	73.8	73.8	75.4	74.6	73.4	75.2	74.1	75.6	73.8	74.6	72.8	75.4	74.6	74	74.1	76.3	75.1	74.3	74	71.9	73.7	75.2	75.4	73.5	73.5	72.9	72.6	73.1	73.8	73.8	73.4	76.8	73.3	73.5	73.1	77.4	74.8	75.3
TtrDRG2	59.7	66.2	68.4	60	66.8	66.6	66.6	66.6	66.6	66.8	66.8	66.8	66.8	67.6	67.4	66.8	68.2	67.6	68.2	66.8	67.9	67.6	67.1	67.4	67.9	67.4	67.9	67.6	67.6	67.9	68.7	66.6	67.6	66.3	65.8	68.4	67.4	67.9	67.4	69.2	69.2	69.5	69.5	68.9	68.7	66.6	68.9	69.2	67.9
PsoDRG2	56.5	62.8	64.3	57.8	66.1	66.3	66.6	66.3	66.6	66.8	66.8	66.3	66.6	67.1	67.1	65.8	65.8	66.3	66.1	65.1	66.8	65.1	66.6	66.1	65.8	66.1	66.6	66.6	65.6	65.8	66.1	67.1	64.8	66.3	66.6	65.6	63.3	66.6	63.8	65.6	65.6	65.3	66.3	66.1	66.6	66.8	68.3	67.6	68.3
NloDRG2	61.9	66.2	66.3	62.3	72.2	72.2	72.5	72.2	72.5	72.8	72.8	71.9	72.2	73.5	72.7	72.1	73	71.4	73.2	71.9	72.7	71.2	72.4	72.7	73.5	71.7	72.5	73.5	72.1	72.7	70	72.4	71.7	72.7	69.9	70.8	70.2	71.3	70.9	72.7	72.7	72.3	72.7	71.9	71.6	72.3	76.1	74.8	75.9
PpsDRG2	54.8	59.5	61.9	55.3	64.9	64.9	65.1	65.4	65.6	65.4	65.4	65.4	65.6	66.6	66.3	62.7	65.8	66.1	64.6	65.6	65.8	64.9	64.6	65.6	64.9	65.6	66.6	64.6	63.9	64.9	64.9	63.4	64.1	63.6	62.7	64.6	63.4	63.9	65.6	65.4	65.4	65.4	64.6	65.1	66.1	65.1	66.6	66.6	66.6
EsiDRG2	55.4	62.1	61.1	55	65.1	64.9	65.1	64.9	65.1	65.1	65.1	65.6	65.6	65.8	64.9	64.4	65.1	64.6	66.1	65.6	66.1	64.6	66.1	65.3	66.3	64.1	65.6	65.1	65.6	64.6	64.4	64.9	64.9	65.6	63.1	64.4	63.9	66.1	66.3	64.4	64.4	64.6	66.1	65.3	65.6	65.8	67.6	66.6	68.1
[truncated: 73 more columns]
